# Supplementary material for: 4-(2,4,6-Trimethyl­benz­yl)-1,3-thia­zol-2-amine
Source: Acta Crystallogr Sect E Struct Rep Online. 2011 Feb 26;67(Pt 3):o721. doi: 10.1107/S1600536811006386 (PMC3052085; doi:10.1107/S1600536811006386)
Supplement: Supplementary file 1 [file e-67-0o721-sup1.cif]

##############################################################################
###                                                                        ###
###        Electronic paper (Acta Crystallographica Section E)             ###
###                                                                        ###
##############################################################################
#                                                                            #
# This CIF contains the data in a paper accepted for publication in Acta     #
# Crystallographica Section E. It conforms to the requirements of Notes      #
# for Authors for Section E, and has been peer reviewed under the auspices   #
# of the IUCr Commission on Journals.                                        #
#                                                                            #
# Full details of the Crystallographic Information File format               #
# are given in the paper "The Crystallographic Information File (CIF):       #
# a New Standard Archive File for Crystallography" by S. R. Hall, F. H.      #
# Allen and I. D. Brown [Acta Cryst. (1991), A47, 655-685].                  #
#                                                                            #
# The current version of the core CIF dictionary is obtainable from          #
# ftp://ftp.iucr.org/pub/cif_core.dic. The current version number is 2.4.    #
#                                                                            #
# Software is freely available for graphical display of the structure(s) in  #
# this CIF.  For information consult the CIF home page http://www.iucr.org/  #
# cif/home.html                                                              #
#                                                                            #
# This file may be used for bona fide research purposes within the           #
# scientific community so long as proper attribution is given to the journal # 
# article from which it was obtained.                                        #
#                                                                            #
##############################################################################
                                             
data_global
_audit_creation_method     SHELXL-97
_journal_date_recd_electronic     2011-02-16
_journal_date_accepted     2011-02-19
_journal_name_full     'Acta Crystallographica, Section E'
_journal_year     2011
_journal_volume     67
_journal_issue      3
_journal_page_first     o721
_journal_page_last     o721
_journal_paper_category     QO
_journal_coeditor_code     IM2269
_publ_contact_author
;
     Dr. Seik Weng Ng
     Department of Chemistry
     University of Malaya
     50603 Kuala Lumpur
     Malaysia
;
_publ_contact_author_email     seikweng@um.edu.my
_publ_contact_author_fax     '03 7967 4193'
_publ_contact_author_phone     '03 7967 6778'
_publ_section_title
;
4-(2,4,6-Trimethylbenzyl)-1,3-thiazol-2-amine
;
loop_
    _publ_author_name
    _publ_author_address
    'Maharramov, Abel M.'
;
     Department of Organic Chemistry
     Baku State University
    Baku
     Azerbaijan
;
    'Khalilov, Ali N.'
;
     Department of Organic Chemistry
     Baku State University
    Baku
     Azerbaijan
;
    'Gurbanov, Atash V.'
;
     Department of Organic Chemistry
     Baku State University
     Baku
     Azerbaijan
;
    'Allahverdiyev, Mirze A.'
;
     Department of Organic Chemistry
     Baku State University
     Baku
     Azerbaijan
;
    'Ng, Seik Weng'
;
     Department of Chemistry
     University of Malaya
     50603 Kuala Lumpur
     Malaysia
;
_publ_section_synopsis     .
data_I
_audit_creation_method     SHELXL-97
_chemical_name_systematic
;
4-(2,4,6-Trimethylbenzyl)-1,3-thiazol-2-amine
;
_chemical_name_common     ?
_chemical_formula_moiety     'C13 H16 N2 S'
_chemical_formula_sum     'C13 H16 N2 S'
_chemical_formula_iupac     'C13 H16 N2 S'
_chemical_formula_weight     232.34
_chemical_melting_point     ?
_symmetry_cell_setting     monoclinic
_symmetry_space_group_name_H-M     'P 21/n'
_symmetry_space_group_name_Hall     '-P 2yn'
loop_
    _symmetry_equiv_pos_as_xyz
    'x, y, z'
    '-x+1/2, y+1/2, -z+1/2'
    '-x, -y, -z'
    'x-1/2, -y-1/2, z-1/2'
_cell_length_a     5.5028(5)
_cell_length_b     30.832(3)
_cell_length_c     7.8355(7)
_cell_angle_alpha     90.00
_cell_angle_beta     110.0160(10)
_cell_angle_gamma     90.00
_cell_volume     1249.08(19)
_cell_formula_units_Z     4
_cell_measurement_reflns_used     3598
_cell_measurement_theta_min     2.6
_cell_measurement_theta_max     29.1
_cell_measurement_temperature     100(2)
_exptl_crystal_description     Prism
_exptl_crystal_colour     Colorless
_exptl_crystal_size_max     0.30
_exptl_crystal_size_mid     0.20
_exptl_crystal_size_min     0.20
_exptl_crystal_density_diffrn     1.235
_exptl_crystal_density_meas     ?
_exptl_crystal_density_method     'not measured'
_exptl_crystal_F_000     496
_exptl_absorpt_coefficient_mu     0.234
_exptl_absorpt_correction_type     multi-scan
_exptl_absorpt_process_details     '(SADABS; Sheldrick, 1996)'
_exptl_absorpt_correction_T_min     0.9331
_exptl_absorpt_correction_T_max     0.9547
_diffrn_ambient_temperature     100(2)
_diffrn_radiation_type     MoK\a
_diffrn_radiation_wavelength     0.71073
_diffrn_radiation_source     'fine-focus sealed tube'
_diffrn_radiation_monochromator     graphite
_diffrn_measurement_device_type     'Bruker APEXII'
_diffrn_measurement_method     '\f and \w'
_diffrn_detector_area_resol_mean     ?
_diffrn_reflns_number     7129
_diffrn_reflns_av_R_equivalents     0.0237
_diffrn_reflns_av_sigmaI/netI     0.0280
_diffrn_reflns_theta_min     2.64
_diffrn_reflns_theta_max     27.50
_diffrn_reflns_theta_full     27.50
_diffrn_measured_fraction_theta_max     0.959
_diffrn_measured_fraction_theta_full     0.959
_diffrn_reflns_limit_h_min     -7
_diffrn_reflns_limit_h_max     7
_diffrn_reflns_limit_k_min     -40
_diffrn_reflns_limit_k_max     24
_diffrn_reflns_limit_l_min     -9
_diffrn_reflns_limit_l_max     10
_diffrn_standards_number     0
_diffrn_standards_interval_count     0
_diffrn_standards_interval_time     0
_diffrn_standards_decay_%     0
_reflns_number_total     2749
_reflns_number_gt     2486
_reflns_threshold_expression     I>2\s(I)
_refine_ls_structure_factor_coef     Fsqd
_refine_ls_matrix_type     full
_refine_ls_R_factor_all     0.0495
_refine_ls_R_factor_gt     0.0450
_refine_ls_wR_factor_gt     0.1162
_refine_ls_wR_factor_ref     0.1201
_refine_ls_goodness_of_fit_ref     1.063
_refine_ls_restrained_S_all     1.063
_refine_ls_number_reflns     2749
_refine_ls_number_parameters     156
_refine_ls_number_restraints     2
_refine_ls_hydrogen_treatment     mixed
_refine_ls_weighting_scheme     calc
_refine_ls_weighting_details
         'calc w=1/[\s^2^(Fo^2^)+(0.0600P)^2^+0.6878P] where P=(Fo^2^+2Fc^2^)/3'
_atom_sites_solution_hydrogens     geom
_atom_sites_solution_primary     direct
_atom_sites_solution_secondary     difmap
_refine_ls_shift/su_max     0.001
_refine_ls_shift/su_mean     0.001
_refine_diff_density_max     0.379
_refine_diff_density_min     -0.243
_refine_ls_extinction_method     none
_refine_ls_extinction_coef     ?
loop_
    _atom_type_symbol
    _atom_type_description
    _atom_type_scat_dispersion_real
    _atom_type_scat_dispersion_imag
    _atom_type_scat_source
    'C' 'C' 0.0033 0.0016
                         'International Tables Vol C Tables 4.2.6.8 and 6.1.1.4'
    'H' 'H' 0.0000 0.0000
                         'International Tables Vol C Tables 4.2.6.8 and 6.1.1.4'
    'N' 'N' 0.0061 0.0033
                         'International Tables Vol C Tables 4.2.6.8 and 6.1.1.4'
    'S' 'S' 0.1246 0.1234
                         'International Tables Vol C Tables 4.2.6.8 and 6.1.1.4'
_computing_data_collection     'APEX2 (Bruker, 2005)'
_computing_cell_refinement     'SAINT (Bruker, 2005)'
_computing_data_reduction     'SAINT (Bruker, 2005)'
_computing_structure_solution     'SHELXS97 (Sheldrick, 2008)'
_computing_structure_refinement     'SHELXL97 (Sheldrick, 2008)'
_computing_molecular_graphics     'X-SEED (Barbour, 2001)'
_computing_publication_material     'publCIF (Westrip, 2010)'
loop_
    _atom_site_type_symbol
    _atom_site_label
    _atom_site_fract_x
    _atom_site_fract_y
    _atom_site_fract_z
    _atom_site_U_iso_or_equiv
    _atom_site_adp_type
    _atom_site_calc_flag
    _atom_site_refinement_flags
    _atom_site_occupancy
    _atom_site_disorder_assembly
    _atom_site_disorder_group
    S S1 0.65720(8) 0.220399(14) 0.75764(6) 0.02680(15) Uani d . 1 . .
    N N1 0.2450(3) 0.26387(5) 0.7802(2) 0.0283(3) Uani d D 1 . .
    H H11 0.351(3) 0.2757(6) 0.8795(19) 0.030(5) Uiso d D 1 . .
    H H12 0.080(2) 0.2637(8) 0.764(3) 0.038(6) Uiso d D 1 . .
    N N2 0.1780(3) 0.20379(5) 0.58369(19) 0.0241(3) Uani d . 1 . .
    C C1 0.3278(3) 0.23024(5) 0.7040(2) 0.0215(3) Uani d . 1 . .
    C C2 0.5821(3) 0.17807(6) 0.6029(2) 0.0267(4) Uani d . 1 . .
    H H2 0.7056 0.1604 0.5759 0.032 Uiso calc R 1 . .
    C C3 0.3239(3) 0.17382(5) 0.5263(2) 0.0244(3) Uani d . 1 . .
    C C4 0.1797(4) 0.13975(6) 0.3931(3) 0.0338(4) Uani d . 1 . .
    H H4A 0.0544 0.1542 0.2862 0.041 Uiso calc R 1 . .
    H H4B 0.0800 0.1217 0.4502 0.041 Uiso calc R 1 . .
    C C5 0.3520(3) 0.11046(6) 0.3288(2) 0.0282(4) Uani d . 1 . .
    C C6 0.3814(4) 0.11748(6) 0.1605(2) 0.0301(4) Uani d . 1 . .
    C C7 0.5436(4) 0.09018(7) 0.1069(3) 0.0344(4) Uani d . 1 . .
    H H7 0.5633 0.0950 -0.0075 0.041 Uiso calc R 1 . .
    C C8 0.6772(4) 0.05629(6) 0.2137(3) 0.0344(4) Uani d . 1 . .
    C C9 0.6454(4) 0.04995(6) 0.3799(3) 0.0365(4) Uani d . 1 . .
    H H9 0.7352 0.0269 0.4557 0.044 Uiso calc R 1 . .
    C C10 0.4858(4) 0.07644(6) 0.4388(3) 0.0336(4) Uani d . 1 . .
    C C11 0.2363(5) 0.15279(7) 0.0330(3) 0.0473(6) Uani d . 1 . .
    H H11A 0.2694 0.1807 0.0966 0.071 Uiso calc R 1 . .
    H H11B 0.0505 0.1465 -0.0085 0.071 Uiso calc R 1 . .
    H H11C 0.2946 0.1541 -0.0719 0.071 Uiso calc R 1 . .
    C C12 0.8478(4) 0.02682(8) 0.1499(3) 0.0487(6) Uani d . 1 . .
    H H12A 0.9348 0.0438 0.0820 0.073 Uiso calc R 1 . .
    H H12B 0.7419 0.0042 0.0711 0.073 Uiso calc R 1 . .
    H H12C 0.9776 0.0133 0.2552 0.073 Uiso calc R 1 . .
    C C13 0.4571(7) 0.06770(8) 0.6208(3) 0.0609(8) Uani d . 1 . .
    H H13A 0.5687 0.0434 0.6802 0.091 Uiso calc R 1 . .
    H H13B 0.2767 0.0605 0.6029 0.091 Uiso calc R 1 . .
    H H13C 0.5074 0.0936 0.6974 0.091 Uiso calc R 1 . .
loop_
    _atom_site_aniso_label
    _atom_site_aniso_U_11
    _atom_site_aniso_U_22
    _atom_site_aniso_U_33
    _atom_site_aniso_U_12
    _atom_site_aniso_U_13
    _atom_site_aniso_U_23
    S1 0.0157(2) 0.0299(2) 0.0334(3) -0.00014(16) 0.00646(16) -0.00426(18)
    N1 0.0173(7) 0.0329(8) 0.0320(8) 0.0012(6) 0.0049(6) -0.0077(7)
    N2 0.0193(7) 0.0246(7) 0.0269(7) -0.0006(6) 0.0061(5) -0.0005(6)
    C1 0.0171(7) 0.0248(8) 0.0214(7) 0.0014(6) 0.0051(6) 0.0038(6)
    C2 0.0229(8) 0.0246(8) 0.0342(9) 0.0014(7) 0.0118(7) -0.0012(7)
    C3 0.0241(8) 0.0230(8) 0.0267(8) 0.0000(7) 0.0096(6) 0.0010(7)
    C4 0.0296(9) 0.0303(9) 0.0407(10) -0.0038(8) 0.0110(8) -0.0094(8)
    C5 0.0298(9) 0.0229(8) 0.0295(9) -0.0032(7) 0.0072(7) -0.0051(7)
    C6 0.0343(9) 0.0249(9) 0.0255(9) -0.0034(7) 0.0031(7) -0.0002(7)
    C7 0.0414(10) 0.0374(11) 0.0234(9) -0.0047(9) 0.0098(8) -0.0049(8)
    C8 0.0328(10) 0.0319(10) 0.0339(10) -0.0014(8) 0.0055(8) -0.0129(8)
    C9 0.0458(11) 0.0245(9) 0.0292(9) 0.0056(8) 0.0000(8) -0.0014(8)
    C10 0.0489(11) 0.0239(9) 0.0260(9) -0.0024(8) 0.0102(8) -0.0025(7)
    C11 0.0621(14) 0.0328(11) 0.0353(11) 0.0052(10) 0.0016(10) 0.0071(9)
    C12 0.0402(12) 0.0481(13) 0.0552(14) 0.0031(10) 0.0127(10) -0.0213(11)
    C13 0.118(2) 0.0327(12) 0.0400(13) 0.0024(13) 0.0379(15) 0.0050(10)
loop_
    _geom_bond_atom_site_label_1
    _geom_bond_atom_site_label_2
    _geom_bond_site_symmetry_2
    _geom_bond_distance
    _geom_bond_publ_flag
    S1 C2 . 1.7323(18) ?
    S1 C1 . 1.7415(16) ?
    N1 C1 . 1.351(2) ?
    N1 H11 . 0.880(10)
                     ?
    N1 H12 . 0.870(10)
                     ?
    N2 C1 . 1.304(2) ?
    N2 C3 . 1.396(2) ?
    C2 C3 . 1.346(2) ?
    C2 H2 . 0.9500 ?
    C3 C4 . 1.502(2) ?
    C4 C5 . 1.515(2) ?
    C4 H4A . 0.9900 ?
    C4 H4B . 0.9900 ?
    C5 C10 . 1.397(3) ?
    C5 C6 . 1.399(3) ?
    C6 C7 . 1.393(3) ?
    C6 C11 . 1.508(3) ?
    C7 C8 . 1.383(3) ?
    C7 H7 . 0.9500 ?
    C8 C9 . 1.386(3) ?
    C8 C12 . 1.509(3) ?
    C9 C10 . 1.389(3) ?
    C9 H9 . 0.9500 ?
    C10 C13 . 1.512(3) ?
    C11 H11A . 0.9800 ?
    C11 H11B . 0.9800 ?
    C11 H11C . 0.9800 ?
    C12 H12A . 0.9800 ?
    C12 H12B . 0.9800 ?
    C12 H12C . 0.9800 ?
    C13 H13A . 0.9800 ?
    C13 H13B . 0.9800 ?
    C13 H13C . 0.9800 ?
loop_
    _geom_angle_atom_site_label_1
    _geom_angle_atom_site_label_2
    _geom_angle_atom_site_label_3
    _geom_angle_site_symmetry_1
    _geom_angle_site_symmetry_3
    _geom_angle
    _geom_angle_publ_flag
    C2 S1 C1 . . 89.03(8) ?
    C1 N1 H11 . . 119.3(14) ?
    C1 N1 H12 . . 115.1(16) ?
    H11 N1 H12 . . 118(2) ?
    C1 N2 C3 . . 110.84(14) ?
    N2 C1 N1 . . 125.03(15) ?
    N2 C1 S1 . . 114.43(12) ?
    N1 C1 S1 . . 120.50(13) ?
    C3 C2 S1 . . 110.36(13) ?
    C3 C2 H2 . . 124.8 ?
    S1 C2 H2 . . 124.8 ?
    C2 C3 N2 . . 115.33(15) ?
    C2 C3 C4 . . 127.16(16) ?
    N2 C3 C4 . . 117.47(15) ?
    C3 C4 C5 . . 113.94(15) ?
    C3 C4 H4A . . 108.8 ?
    C5 C4 H4A . . 108.8 ?
    C3 C4 H4B . . 108.8 ?
    C5 C4 H4B . . 108.8 ?
    H4A C4 H4B . . 107.7 ?
    C10 C5 C6 . . 119.39(17) ?
    C10 C5 C4 . . 120.04(17) ?
    C6 C5 C4 . . 120.56(17) ?
    C5 C6 C7 . . 118.95(17) ?
    C5 C6 C11 . . 122.00(18) ?
    C7 C6 C11 . . 119.01(18) ?
    C8 C7 C6 . . 122.45(18) ?
    C8 C7 H7 . . 118.8 ?
    C6 C7 H7 . . 118.8 ?
    C7 C8 C9 . . 117.63(18) ?
    C7 C8 C12 . . 121.1(2) ?
    C9 C8 C12 . . 121.3(2) ?
    C8 C9 C10 . . 121.79(18) ?
    C8 C9 H9 . . 119.1 ?
    C10 C9 H9 . . 119.1 ?
    C9 C10 C5 . . 119.78(17) ?
    C9 C10 C13 . . 119.37(19) ?
    C5 C10 C13 . . 120.84(19) ?
    C6 C11 H11A . . 109.5 ?
    C6 C11 H11B . . 109.5 ?
    H11A C11 H11B . . 109.5 ?
    C6 C11 H11C . . 109.5 ?
    H11A C11 H11C . . 109.5 ?
    H11B C11 H11C . . 109.5 ?
    C8 C12 H12A . . 109.5 ?
    C8 C12 H12B . . 109.5 ?
    H12A C12 H12B . . 109.5 ?
    C8 C12 H12C . . 109.5 ?
    H12A C12 H12C . . 109.5 ?
    H12B C12 H12C . . 109.5 ?
    C10 C13 H13A . . 109.5 ?
    C10 C13 H13B . . 109.5 ?
    H13A C13 H13B . . 109.5 ?
    C10 C13 H13C . . 109.5 ?
    H13A C13 H13C . . 109.5 ?
    H13B C13 H13C . . 109.5 ?
loop_
    _geom_hbond_atom_site_label_D
    _geom_hbond_atom_site_label_H
    _geom_hbond_atom_site_label_A
    _geom_hbond_site_symmetry_A
    _geom_hbond_distance_DH
    _geom_hbond_distance_HA
    _geom_hbond_distance_DA
    _geom_hbond_angle_DHA
    _geom_hbond_publ_flag
    N1 H11 N2 4_666 0.880(10)
                            2.060(10)
                                    2.907(2) 163(2) yes
