# Supplementary material for: 4-(2,4,6-Trimethyl­benz­yl)-1,3-thia­zol-2-amine
Source: Acta Crystallogr Sect E Struct Rep Online. 2011 Feb 26;67(Pt 3):o721. doi: 10.1107/S1600536811006386 (PMC3052085; doi:10.1107/S1600536811006386)
Supplement: Supplementary file 2 [file e-67-0o721-Isup2.hkl]

# 
# h,k,l, Fc-squared, Fo-squared, sigma(Fo-squared) and status flag 
# 
data_I
_shelx_title '  P21/n' 
_shelx_refln_list_code          4 
_shelx_F_calc_maximum      106.19 
_exptl_crystal_F_000       496.00 
_reflns_d_resolution_high  0.7697 
 
loop_ 
 _symmetry_equiv_pos_as_xyz 
 'x, y, z' 
 '-x+1/2, y+1/2, -z+1/2' 
 '-x, -y, -z' 
 'x-1/2, -y-1/2, z-1/2' 
 
_cell_length_a     5.5028 
_cell_length_b    30.8318 
_cell_length_c     7.8355 
_cell_angle_alpha  90.000 
_cell_angle_beta  110.016 
_cell_angle_gamma  90.000 
 
_shelx_F_squared_multiplier     1.000 
 
loop_ 
 _refln_index_h 
 _refln_index_k 
 _refln_index_l 
 _refln_F_squared_calc 
 _refln_F_squared_meas 
 _refln_F_squared_sigma 
 _refln_observed_status 
   2   0   0     3585.74     4051.54     78.31 o 
   4   0   0      751.18      720.48     26.32 o 
   6   0   0      824.64      788.95     28.25 o 
   1   1   0     7476.95     7774.97    106.77 o 
   2   1   0     2012.65     2064.25     36.53 o 
   3   1   0       43.20       38.82      1.41 o 
   4   1   0      212.19      212.47      4.40 o 
   5   1   0        0.09        0.91      1.21 o 
   6   1   0        0.04        9.19      2.82 o 
   1   2   0     1941.73     2037.22     27.91 o 
   2   2   0     3700.60     3755.23     51.48 o 
   3   2   0      128.31      117.73      2.67 o 
   4   2   0      123.95       90.66      2.58 o 
   5   2   0       12.47        9.37      1.81 o 
   6   2   0      142.58      143.30      6.19 o 
   1   3   0     1128.94     1175.38     16.27 o 
   2   3   0     1148.48     1161.84     19.38 o 
   3   3   0      360.69      396.09      6.55 o 
   4   3   0      102.23       91.08      2.60 o 
   5   3   0       36.00       40.02      3.04 o 
   6   3   0       96.33      101.60      5.21 o 
   0   4   0       75.75       62.66      2.30 o 
   1   4   0     2276.41     2510.36     34.44 o 
   2   4   0     1554.24     1649.04     23.04 o 
   3   4   0      256.95      296.94      5.19 o 
   4   4   0       57.51       46.65      2.23 o 
   5   4   0        2.81        2.33      1.30 o 
   6   4   0      124.26      126.47      5.85 o 
   1   5   0     1209.89     1347.52     18.66 o 
   2   5   0      493.04      527.85      7.95 o 
   3   5   0      564.40      490.86      7.84 o 
   4   5   0      275.96      249.30      4.92 o 
   5   5   0        2.44        7.37      2.30 o 
   6   5   0       35.13       34.77      3.33 o 
   0   6   0     3622.36     3719.10     97.72 o 
   1   6   0    10850.71    11459.35    156.43 o 
   2   6   0      348.75      349.42      5.57 o 
   3   6   0      162.39      147.18      3.12 o 
   4   6   0        0.11        0.24      0.64 o 
   5   6   0      515.00      496.87     13.20 o 
   6   6   0       61.90       60.99      4.93 o 
   1   7   0     7956.72     8480.82    116.38 o 
   2   7   0      438.60      531.95      8.04 o 
   3   7   0      760.76      777.79     11.75 o 
   4   7   0        2.00        1.77      0.74 o 
   5   7   0      161.09      169.15      6.27 o 
   6   7   0       12.58       14.53      2.49 o 
   0   8   0      628.93      773.26     21.46 o 
   1   8   0      602.35      569.69      8.28 o 
   2   8   0      572.50      627.00      9.34 o 
   3   8   0      138.17      126.52      2.86 o 
   4   8   0        1.13        0.11      0.68 o 
   5   8   0       11.67       12.08      2.08 o 
   6   8   0        8.15        5.52      1.91 o 
   1   9   0       31.17       32.42      1.77 o 
   2   9   0      316.43      343.81      5.55 o 
   3   9   0      610.51      599.28      9.38 o 
   4   9   0        0.01        1.20      0.76 o 
   5   9   0        0.01        1.15      1.52 o 
   6   9   0        4.04        3.60      1.82 o 
   0  10   0      531.06      521.67     15.22 o 
   1  10   0     1047.99      992.15     14.07 o 
   2  10   0      634.77      637.92      9.56 o 
   3  10   0      166.60      175.87      3.59 o 
   4  10   0      125.65      138.89      3.38 o 
   5  10   0      138.58      139.76      5.55 o 
   6  10   0       26.08       28.09      3.12 o 
   1  11   0       69.57       95.61      2.51 o 
   2  11   0       28.46       29.78      1.21 o 
   3  11   0     1319.63     1304.13     18.95 o 
   4  11   0       44.35       51.31      2.03 o 
   5  11   0       19.84       31.19      2.80 o 
   6  11   0       13.62       16.97      2.67 o 
   0  12   0      357.93      395.59     12.23 o 
   1  12   0      776.08      821.28     11.85 o 
   2  12   0      711.43      680.62     10.47 o 
   3  12   0       25.39       28.91      1.36 o 
   4  12   0      868.84      844.78     13.21 o 
   5  12   0      343.47      318.84      9.54 o 
   6  12   0      276.70      262.30     10.78 o 
   1  13   0      536.78      538.42      8.06 o 
   2  13   0     2412.23     2508.64     34.90 o 
   3  13   0       62.64       56.72      2.01 o 
   4  13   0     1819.09     1819.93     31.02 o 
   5  13   0      170.98      168.39      6.26 o 
   6  13   0       14.88       15.45      2.62 o 
   0  14   0      744.37      643.71     19.00 o 
   1  14   0      601.66      584.06      8.72 o 
   2  14   0       58.51       58.30      1.72 o 
   3  14   0       35.15       25.83      1.35 o 
   4  14   0        0.71        4.36      1.24 o 
   5  14   0        3.19        4.64      1.59 o 
   6  14   0      274.50      257.98      8.98 o 
   1  15   0      340.86      356.89      5.66 o 
   2  15   0      840.07      839.74     14.34 o 
   3  15   0      905.60      876.59     13.34 o 
   4  15   0      334.42      327.90      7.35 o 
   5  15   0       63.99       67.09      3.84 o 
   6  15   0       23.44       20.22      3.97 o 
   0  16   0      832.54      781.21     22.88 o 
   1  16   0      593.49      582.87      8.79 o 
   2  16   0      216.59      202.62      3.84 o 
   3  16   0       36.56       50.12      1.94 o 
   4  16   0       81.33       79.00      3.03 o 
   5  16   0       43.09       46.04      3.34 o 
   6  16   0      193.55      207.74     17.12 o 
   1  17   0     1406.86     1524.09     21.56 o 
   2  17   0      464.96      424.42      6.94 o 
   3  17   0     1974.80     1896.75     27.24 o 
   4  17   0       46.30       49.86      2.52 o 
   5  17   0       42.70       46.60      3.33 o 
   6  17   0       23.72       40.34      3.67 o 
   0  18   0     2005.66     1901.85     52.39 o 
   1  18   0       17.54       19.37      1.76 o 
   2  18   0      437.98      419.68      6.91 o 
   3  18   0      210.37      235.38      8.65 o 
   4  18   0      609.74      601.58     14.49 o 
   5  18   0      123.01      126.97      8.37 o 
   6  18   0      183.58      198.68     11.00 o 
   1  19   0        0.05        1.02      1.43 o 
   2  19   0       75.91       83.99      2.70 o 
   3  19   0      463.32      425.52      8.57 o 
   4  19   0        0.11        3.55      1.55 o 
   5  19   0        1.21        1.47      2.38 o 
   0  20   0     1016.88      963.46     28.32 o 
   1  20   0       17.93       17.94      2.83 o 
   2  20   0       24.20       27.04      2.19 o 
   3  20   0       21.16       25.18      2.30 o 
   4  20   0      152.51      147.90      5.53 o 
   1  21   0      219.07      218.26      6.34 o 
   2  21   0       69.46       58.55      3.11 o 
   3  21   0      123.41      117.98      4.60 o 
   4  21   0       83.76       80.12      5.97 o 
   0  22   0      159.97      178.24      7.89 o 
   1  22   0       95.93       94.23      4.69 o 
   2  22   0       21.80       22.56      2.26 o 
   3  22   0       50.49       52.39      3.21 o 
   4  22   0       29.71       35.50      4.41 o 
   1  23   0      312.14      309.18     11.08 o 
   2  23   0      571.48      548.79     13.03 o 
   3  23   0      358.22      355.89      9.57 o 
   4  23   0        3.55        3.63      2.56 o 
   0  24   0      289.54      270.50     10.75 o 
   1  24   0      942.77      918.50     19.88 o 
   2  24   0      139.12      135.60      5.12 o 
   3  24   0      337.66      334.65      9.27 o 
   4  24   0       10.15        9.32      3.16 o 
   1  25   0      132.56      169.76      5.84 o 
   2  25   0      495.87      482.30     12.00 o 
   3  25   0      412.39      388.48     12.36 o 
   4  25   0        7.64        9.75      3.11 o 
   0  26   0        5.06        5.77      2.35 o 
   1  26   0       72.14       75.91      5.44 o 
   2  26   0        1.02        4.50      2.28 o 
   3  26   0       28.08       32.72      2.91 o 
   4  26   0       25.86       29.92      4.39 o 
   1  27   0      258.93      240.69     11.10 o 
   2  27   0       47.89       49.81      3.36 o 
   3  27   0      234.41      230.11      7.52 o 
   4  27   0        4.50        4.85      3.09 o 
   0  28   0       48.30       43.33      4.52 o 
   1  28   0       55.11       56.45      3.59 o 
   2  28   0       37.26       41.01      3.21 o 
   3  28   0        5.74       13.46      2.34 o 
   4  28   0       47.52       50.42      5.60 o 
   1  29   0      113.72      117.92      5.13 o 
   2  29   0       62.97       67.30      4.00 o 
   3  29   0      458.33      433.75     11.81 o 
   4  29   0       20.09       20.98      4.26 o 
   0  30   0      201.31      195.16      9.76 o 
   1  30   0      411.09      385.14     10.62 o 
   2  30   0        0.12        1.68      3.06 o 
   3  30   0        9.22       16.44      2.58 o 
   4  30   0      128.38      127.68      8.63 o 
   1  31   0       16.50       28.94      4.81 o 
   2  31   0      209.76      197.25      7.07 o 
   3  31   0        4.88        3.36      2.13 o 
   4  31   0       36.53       49.23      5.88 o 
   0  32   0       37.35       46.12      5.15 o 
   1  32   0        4.02        4.99      3.27 o 
   2  32   0        8.46       12.61      2.60 o 
   3  32   0        3.43        1.94      2.01 o 
   4  32   0       12.40       20.53      4.50 o 
   1  33   0        1.26        1.17      1.93 o 
   2  33   0       99.33       97.73      5.00 o 
   3  33   0        6.61        8.45      2.48 o 
   0  34   0       68.04       67.13      5.92 o 
   1  34   0       28.63       25.11      3.10 o 
   2  34   0       22.92       25.48      3.15 o 
   3  34   0        1.70        1.60      2.08 o 
   1  35   0        0.74        2.83      2.09 o 
   2  35   0       95.86       99.25      5.21 o 
   3  35   0       13.88       10.41      2.70 o 
   0  36   0       78.65       76.88      6.64 o 
   1  36   0      233.92      218.15      8.04 o 
   2  36   0       27.87       29.97      3.53 o 
   1  37   0        0.41       12.35      2.70 o 
   2  37   0        6.97       12.93      3.24 o 
   0  38   0       25.45       25.53      4.79 o 
   1  38   0       90.40       83.22      5.22 o 
   2  38   0        1.45        1.90      2.30 o 
   1  39   0        5.69       10.14      2.77 o 
   0  40   0       85.51       79.22      7.11 o 
  -5   0   1      526.11      524.19     13.06 o 
  -3   0   1      751.42      734.04     15.83 o 
  -1   0   1      682.75      763.69     15.29 o 
   1   0   1     1780.70     1904.67     54.68 o 
   3   0   1      399.30      396.33      9.18 o 
   5   0   1      314.76      304.67     13.30 o 
  -6   1   1        4.04        5.81      1.91 o 
  -5   1   1       40.95       31.81      1.89 o 
  -4   1   1        3.68        5.86      0.91 o 
  -3   1   1     1010.21     1048.82     15.47 o 
  -2   1   1      245.40      286.03      4.72 o 
  -1   1   1     2711.91     2957.81     40.64 o 
   0   1   1     1433.62     1521.87     43.51 o 
   1   1   1       61.75       55.73      1.87 o 
   2   1   1       22.64       20.80      2.09 o 
   3   1   1      897.16      831.76     12.39 o 
   4   1   1        3.80        1.22      1.03 o 
   5   1   1      255.30      261.28      8.46 o 
   6   1   1      102.08       98.66      9.57 o 
  -6   2   1       24.76       22.69      2.75 o 
  -5   2   1      756.98      754.78     12.38 o 
  -4   2   1        7.42        9.71      1.05 o 
  -3   2   1     1031.19     1038.63     23.86 o 
  -2   2   1       16.05       14.87      0.77 o 
  -1   2   1      187.77      184.79      3.00 o 
   0   2   1     2221.73     2300.76     37.09 o 
   1   2   1     2473.83     2775.61     44.42 o 
   2   2   1      131.98      134.94      2.53 o 
   3   2   1      191.17      181.07      3.75 o 
   4   2   1        7.46        9.12      1.59 o 
   5   2   1      341.78      332.76      9.98 o 
   6   2   1        1.16        2.80      2.31 o 
  -6   3   1        1.53        0.78      1.88 o 
  -5   3   1       14.65       11.20      1.34 o 
  -4   3   1      325.03      286.50      5.49 o 
  -3   3   1     3141.57     3276.71     45.50 o 
  -2   3   1      454.32      451.75      6.96 o 
  -1   3   1     2804.26     3052.94     41.96 o 
   0   3   1     1644.13     1733.01     35.36 o 
   1   3   1     2442.55     2731.44     43.72 o 
   2   3   1     1490.52     1650.05     28.43 o 
   3   3   1     1018.29     1041.35     15.23 o 
   4   3   1        4.78        3.33      1.20 o 
   5   3   1      130.85      136.36      5.62 o 
   6   3   1      122.02      124.27      5.91 o 
  -6   4   1      223.90      246.90      8.55 o 
  -5   4   1       91.53       77.47      2.70 o 
  -4   4   1     1335.87     1298.26     19.27 o 
  -3   4   1       34.97       38.24      2.52 o 
  -2   4   1      789.77      796.60     11.62 o 
  -1   4   1     2659.47     2800.08     38.44 o 
   0   4   1    11276.12    11458.29    200.01 o 
   1   4   1     3932.83     4346.67     68.25 o 
   2   4   1       76.79       83.32      6.70 o 
   3   4   1       91.58      107.79      3.94 o 
   4   4   1      212.34      193.75      6.30 o 
   5   4   1       27.71       34.02      3.01 o 
   6   4   1      453.06      422.00     12.67 o 
  -6   5   1        1.24        6.19      2.00 o 
  -5   5   1       36.89       42.66      2.12 o 
  -4   5   1      282.52      283.58      6.43 o 
  -3   5   1      102.26       97.08      2.43 o 
  -2   5   1      624.91      649.58     11.03 o 
  -1   5   1      631.40      637.34      9.16 o 
   0   5   1      811.24      890.74     15.64 o 
   1   5   1        0.49        2.26      0.61 o 
   2   5   1     1200.03     1196.15     16.93 o 
   3   5   1      380.39      364.67      6.06 o 
   4   5   1       48.34       58.86      4.35 o 
   5   5   1       45.04       34.44      3.00 o 
   6   5   1        0.01        8.04      2.25 o 
  -6   6   1      362.97      339.92     10.55 o 
  -5   6   1      182.71      181.57      4.36 o 
  -4   6   1      561.71      503.67      8.52 o 
  -3   6   1      240.11      261.11      5.48 o 
  -2   6   1      353.93      367.95      5.85 o 
  -1   6   1      798.23      814.36     11.57 o 
   0   6   1     4979.22     5289.74     72.87 o 
   1   6   1      224.43      227.81      4.71 o 
   2   6   1        9.59       15.66      0.95 o 
   3   6   1        0.95        0.99      0.95 o 
   4   6   1      575.25      527.53     13.20 o 
   5   6   1      317.08      301.33     12.17 o 
   6   6   1      267.92      266.37      9.32 o 
  -6   7   1       14.15       20.12      2.73 o 
  -5   7   1      261.39      246.09      6.29 o 
  -4   7   1      160.08      155.14      3.63 o 
  -3   7   1        2.46        0.14      0.51 o 
  -2   7   1      125.83      115.63      2.38 o 
  -1   7   1      597.10      657.26      9.47 o 
   0   7   1     2853.33     3088.60     48.30 o 
   1   7   1      513.18      587.76      8.53 o 
   2   7   1      338.40      264.92      4.41 o 
   3   7   1      327.82      340.52      5.77 o 
   4   7   1      354.34      360.48      9.85 o 
   5   7   1        3.91       10.38      2.00 o 
   6   7   1       25.35       28.11      3.21 o 
  -6   8   1      635.54      612.23     20.95 o 
  -5   8   1      155.38      143.81      4.49 o 
  -4   8   1      364.95      352.05      6.45 o 
  -3   8   1       65.13       54.47      1.88 o 
  -2   8   1       83.34       89.25      2.85 o 
  -1   8   1      209.09      197.11      3.27 o 
   0   8   1     3580.20     3689.80     57.61 o 
   1   8   1     3307.67     3628.88     49.60 o 
   2   8   1     1733.48     1745.57     28.62 o 
   3   8   1      125.38      121.75      2.72 o 
   4   8   1      853.59      773.39     18.21 o 
   5   8   1      232.02      215.15      9.61 o 
   6   8   1      561.64      589.09     16.22 o 
  -6   9   1      100.49      108.91     11.84 o 
  -5   9   1       14.18       23.06      2.01 o 
  -4   9   1      485.48      506.55      8.59 o 
  -3   9   1       26.94       26.91      1.29 o 
  -2   9   1     1549.85     1620.48     22.82 o 
  -1   9   1       79.62       76.24      1.61 o 
   0   9   1      694.83      723.79     11.94 o 
   1   9   1     1067.82     1114.01     15.73 o 
   2   9   1     5068.35     5555.46     75.73 o 
   3   9   1       77.62       59.53      1.80 o 
   4   9   1      871.43      852.49     19.78 o 
   5   9   1       93.26      100.73      4.76 o 
   6   9   1       88.98       90.39      5.17 o 
  -6  10   1      348.64      334.85     10.46 o 
  -5  10   1      148.87      150.97      4.62 o 
  -4  10   1       29.49       24.30      1.51 o 
  -3  10   1       56.77       52.05      1.74 o 
  -2  10   1      691.67      716.47     10.66 o 
  -1  10   1      179.90      173.35      3.43 o 
   1  10   1     3414.21     3665.82     52.77 o 
   2  10   1       90.44      106.55      3.06 o 
   3  10   1       11.65       10.27      0.88 o 
   4  10   1      283.43      266.68      7.90 o 
   5  10   1       43.02       45.23      3.52 o 
   6  10   1      459.22      469.01     13.69 o 
  -6  11   1       30.83       39.77      5.85 o 
  -5  11   1        3.70        6.22      1.39 o 
  -4  11   1        4.83        6.08      1.10 o 
  -3  11   1      205.52      234.26      4.45 o 
  -2  11   1        0.60        0.24      0.41 o 
  -1  11   1      410.30      412.93      6.30 o 
   0  11   1        5.07       10.09      1.28 o 
   1  11   1      625.96      824.18     14.67 o 
   2  11   1       58.36       40.30      1.37 o 
   3  11   1        2.22        3.41      0.82 o 
   4  11   1       24.04       35.72      2.59 o 
   5  11   1       39.84       32.48      5.46 o 
   6  11   1       44.88       46.96      4.33 o 
  -6  12   1      302.82      304.34      9.84 o 
  -5  12   1      223.30      231.48      6.09 o 
  -4  12   1      369.46      334.42      9.41 o 
  -3  12   1      200.87      214.19      4.19 o 
  -2  12   1       93.49      105.10      2.33 o 
  -1  12   1        3.25        0.27      0.32 o 
   0  12   1      831.34      816.82     13.94 o 
   1  12   1     1408.53     1588.17     22.27 o 
   2  12   1        9.18        6.03      0.66 o 
   3  12   1       52.16       47.31      1.71 o 
   4  12   1      602.74      562.12     13.99 o 
   5  12   1        2.88        3.20      1.54 o 
   6  12   1      253.23      251.65      8.98 o 
  -6  13   1        2.46        6.79      2.78 o 
  -5  13   1       28.61       31.31      2.28 o 
  -4  13   1        4.23        4.29      0.96 o 
  -3  13   1       86.37       74.87      2.19 o 
  -2  13   1        7.39        2.67      0.55 o 
  -1  13   1      174.60      172.54      3.06 o 
   0  13   1       15.52       16.20      1.29 o 
   1  13   1        8.55        5.57      0.75 o 
   2  13   1      549.77      616.55      9.43 o 
   3  13   1       15.23       14.83      1.73 o 
   4  13   1       27.64       33.06      2.60 o 
   5  13   1        1.35        2.99      1.55 o 
   6  13   1       12.66       17.63      2.74 o 
  -6  14   1      316.02      310.31     10.04 o 
  -5  14   1      233.99      245.38      7.57 o 
  -4  14   1      759.02      730.09     11.74 o 
  -3  14   1      436.33      416.35      7.07 o 
  -2  14   1      118.32      131.71      2.77 o 
  -1  14   1      153.91      118.20      2.32 o 
   0  14   1      368.48      477.08     13.52 o 
   1  14   1      645.37      610.74      9.16 o 
   2  14   1      829.84      885.08     13.12 o 
   3  14   1      895.93      939.29     14.17 o 
   4  14   1      279.46      243.94      7.47 o 
   5  14   1       96.58       86.21      5.29 o 
   6  14   1      139.31      115.06      9.63 o 
  -6  15   1       66.19       72.63      4.45 o 
  -5  15   1       30.44       35.31      2.42 o 
  -4  15   1       52.43       64.06      2.35 o 
  -3  15   1     1040.49     1030.81     15.43 o 
  -2  15   1       44.76       26.13      1.24 o 
  -1  15   1     1299.95     1349.25     22.03 o 
   0  15   1      371.57      441.13      7.93 o 
   1  15   1      526.54      543.89      8.30 o 
   2  15   1      376.42      351.09      5.92 o 
   3  15   1     3303.10     3235.24     45.11 o 
   4  15   1        0.11        2.45      1.47 o 
   5  15   1       35.19       40.93      3.22 o 
  -6  16   1       55.63       66.43      4.37 o 
  -5  16   1      222.26      218.54      6.98 o 
  -4  16   1      517.97      484.90      8.45 o 
  -3  16   1      141.92      147.39      3.36 o 
  -2  16   1      359.43      383.48      6.35 o 
  -1  16   1      129.67      116.64      2.96 o 
   0  16   1      133.68      170.10      3.73 o 
   1  16   1     1118.76     1208.19     17.33 o 
   2  16   1       12.50       12.25      0.97 o 
   3  16   1        8.96       11.72      1.63 o 
   4  16   1      270.36      263.89      7.89 o 
   5  16   1      204.70      205.83      7.30 o 
  -6  17   1       30.66       37.51      5.26 o 
  -5  17   1       18.32       23.15      2.14 o 
  -4  17   1      208.63      222.50      4.80 o 
  -3  17   1      280.95      267.74      5.91 o 
  -2  17   1        9.35       14.34      1.26 o 
  -1  17   1        2.33        0.97      0.67 o 
   0  17   1      679.82      721.10     12.40 o 
   1  17   1      338.16      351.94      6.06 o 
   2  17   1       44.24       54.41      1.85 o 
   3  17   1      351.83      344.31      6.21 o 
   4  17   1      181.16      184.22     10.10 o 
   5  17   1       38.93       43.49      3.38 o 
  -6  18   1        2.29        0.25      2.83 o 
  -5  18   1      120.50      121.30      5.35 o 
  -4  18   1      217.42      210.56      4.67 o 
  -3  18   1        0.23        1.65      1.05 o 
  -2  18   1      380.70      393.56      7.73 o 
  -1  18   1      773.65      705.59     12.66 o 
   0  18   1       29.19       35.95      2.20 o 
   1  18   1      185.24      182.44      4.12 o 
   2  18   1       46.47       52.09      1.75 o 
   3  18   1      483.87      448.27      8.96 o 
   4  18   1       56.04       54.21      3.15 o 
   5  18   1      276.33      287.37      9.11 o 
  -6  19   1        5.60       11.10      3.75 o 
  -5  19   1        8.87        9.00      2.11 o 
  -4  19   1      302.39      304.73      7.08 o 
  -3  19   1      527.40      476.03      9.39 o 
  -2  19   1       33.78       33.17      2.61 o 
  -1  19   1      458.76      414.82      7.87 o 
   0  19   1      148.52      147.34      6.90 o 
   1  19   1      283.02      248.19      6.34 o 
   2  19   1      108.60      131.02      3.50 o 
   3  19   1       83.15       89.69      4.82 o 
   4  19   1        0.21        2.44      1.30 o 
  -6  20   1        0.70        4.03      3.21 o 
  -5  20   1       25.14       23.30      5.21 o 
  -4  20   1        0.89        2.62      1.32 o 
  -3  20   1       34.52       41.06      2.32 o 
  -2  20   1        5.06        6.25      1.13 o 
  -1  20   1     1383.70     1432.62     35.60 o 
   0  20   1      254.01      246.48      6.74 o 
   1  20   1        4.84        7.17      1.67 o 
   2  20   1       93.15       93.38      3.86 o 
   3  20   1      108.53      108.29      6.27 o 
  -5  21   1       36.64       41.32      5.01 o 
  -4  21   1       83.09       90.98      4.41 o 
  -3  21   1     1715.75     1646.39     33.43 o 
  -2  21   1     2245.79     2190.80     43.10 o 
  -1  21   1      642.76      692.75     15.30 o 
   0  21   1       37.32       50.75      3.28 o 
   1  21   1      247.07      261.62      7.12 o 
   2  21   1      616.27      617.90     14.00 o 
   3  21   1      807.52      764.94     24.36 o 
  -5  22   1       73.96       65.24      6.21 o 
  -4  22   1      137.37      147.89      5.74 o 
  -3  22   1       63.18       73.42      3.82 o 
  -2  22   1      281.16      273.50      7.72 o 
  -1  22   1        1.78        3.04      1.23 o 
   0  22   1     1109.36     1016.17     21.34 o 
   1  22   1       23.86       25.10      2.16 o 
   2  22   1      340.67      336.29     12.54 o 
   3  22   1       89.47       92.41      5.99 o 
  -5  23   1        6.21        6.27      3.22 o 
  -4  23   1       96.66      103.20      4.80 o 
  -3  23   1      258.83      235.71      7.28 o 
  -2  23   1       16.89       20.28      2.20 o 
  -1  23   1       64.79       62.18      3.27 o 
   0  23   1       43.51       79.23      5.13 o 
   1  23   1      190.22      177.80      5.69 o 
   2  23   1      340.34      328.94      8.80 o 
   3  23   1       92.38       87.96      5.93 o 
  -5  24   1       14.45       15.81      3.93 o 
  -4  24   1      261.64      264.44     11.39 o 
  -3  24   1        0.11        2.21      1.77 o 
  -2  24   1       56.28       54.34      3.68 o 
  -1  24   1        8.31        7.27      1.71 o 
   0  24   1      716.68      666.11     15.10 o 
   1  24   1       32.57       32.09      2.59 o 
   2  24   1       92.13       98.91      4.26 o 
   3  24   1       37.62       32.10      4.03 o 
  -5  25   1        3.17        8.21      3.31 o 
  -4  25   1       72.09       78.41      4.35 o 
  -3  25   1        0.43       -0.26      1.95 o 
  -2  25   1       78.25       66.44      3.60 o 
  -1  25   1        6.92        9.83      1.86 o 
   1  25   1      156.90      150.50      5.34 o 
   2  25   1      157.63      144.15      5.34 o 
   3  25   1      149.12      144.09      7.95 o 
  -5  26   1        5.65        8.05      3.44 o 
  -4  26   1      150.02      149.54      6.08 o 
  -3  26   1       60.53       49.95      6.25 o 
  -2  26   1        3.61       10.45      1.96 o 
  -1  26   1       28.82       32.32      2.71 o 
   0  26   1      716.75      633.44     20.56 o 
   1  26   1        5.52       10.98      3.57 o 
   2  26   1       71.28       75.20      3.83 o 
   3  26   1        1.68        2.15      2.41 o 
   4  26   1        0.16       -0.41      2.25 o 
  -5  27   1       65.21       66.17      6.76 o 
  -4  27   1       57.26       62.36      4.09 o 
  -3  27   1      112.88      109.04      5.58 o 
  -2  27   1     1435.16     1394.68     29.31 o 
  -1  27   1      786.88      758.18     17.35 o 
   1  27   1        0.38        1.26      1.47 o 
   2  27   1      103.60      100.47      4.55 o 
   3  27   1        7.18        9.95      3.04 o 
   4  27   1      112.48      124.19      8.07 o 
  -4  28   1       60.47       56.86      4.05 o 
  -3  28   1       25.96       32.12      3.50 o 
  -2  28   1       91.69      119.82     15.29 o 
  -1  28   1     1364.65     1331.80     28.13 o 
   0  28   1      107.89      115.93      8.18 o 
   1  28   1      190.23      182.92      8.04 o 
   2  28   1      138.03      136.56      5.42 o 
   3  28   1        4.70        9.14      3.00 o 
   4  28   1        0.03        2.85      2.72 o 
  -4  29   1       34.15       35.29      3.51 o 
  -3  29   1       64.77       65.37      4.10 o 
  -2  29   1      127.08      121.14      5.19 o 
  -1  29   1        8.72       40.61      4.45 o 
   0  29   1      464.12      445.45     11.66 o 
   1  29   1       53.57       55.12      3.56 o 
   2  29   1        7.69       10.96      2.17 o 
   3  29   1        1.97        2.17      2.56 o 
   4  29   1       15.21       18.78      4.14 o 
  -4  30   1        4.72        7.48      2.34 o 
  -3  30   1        0.56        2.40      1.86 o 
  -2  30   1       19.16       23.08      2.79 o 
  -1  30   1      434.84      420.94     11.32 o 
   0  30   1       76.31       93.14      5.47 o 
   1  30   1      367.35      366.60     10.32 o 
   2  30   1       61.63       60.87      4.09 o 
   3  30   1       20.62       23.89      4.12 o 
   4  30   1       28.24       38.71      5.31 o 
  -4  31   1        9.45        9.24      2.47 o 
  -3  31   1       27.78       35.73      3.42 o 
  -2  31   1        5.16        6.10      2.11 o 
  -1  31   1       81.23       91.34      4.61 o 
   0  31   1      193.74      188.56      6.87 o 
   1  31   1      204.73      204.83      7.21 o 
   2  31   1        0.07        0.26      1.77 o 
   3  31   1       86.81       90.50      6.96 o 
  -4  32   1        8.23       12.49      2.74 o 
  -3  32   1       27.23       25.75      3.56 o 
  -2  32   1        1.77        1.60      1.91 o 
  -1  32   1       59.25       66.84      4.13 o 
   0  32   1      368.22      356.47     10.30 o 
   1  32   1      435.34      441.21     12.06 o 
   2  32   1      111.27      109.01      5.27 o 
   3  32   1        3.94        5.06      3.16 o 
  -3  33   1       95.86       99.72      5.33 o 
  -2  33   1       17.23       16.03      3.91 o 
  -1  33   1       41.36       52.84      3.84 o 
   0  33   1      249.67      241.26      8.14 o 
   1  33   1      326.32      331.51     10.03 o 
   2  33   1        0.01        1.34      1.77 o 
   3  33   1      319.87      311.92     14.27 o 
  -3  34   1        0.90        0.45      1.97 o 
  -2  34   1        7.66        8.58      2.42 o 
  -1  34   1      421.45      412.23     11.68 o 
   0  34   1       63.77       70.90      4.37 o 
   1  34   1      170.64      190.27      7.25 o 
   2  34   1        0.61        3.25      2.13 o 
   3  34   1       44.63       51.51      5.91 o 
  -3  35   1       82.55       88.16      5.23 o 
  -2  35   1      103.46       99.99      5.26 o 
  -1  35   1       14.31       35.46      4.87 o 
   0  35   1       16.24       22.11      3.10 o 
   1  35   1        2.19       11.45      3.73 o 
   2  35   1       34.31       36.83      3.71 o 
  -3  36   1        2.74        6.52      2.50 o 
  -2  36   1        0.04        3.35      2.12 o 
  -1  36   1       86.03       88.69      4.99 o 
   0  36   1        1.83        4.91      2.14 o 
   1  36   1      201.31      215.47      8.02 o 
   2  36   1        1.78        4.79      2.34 o 
  -2  37   1       45.71       52.54      4.25 o 
  -1  37   1       95.07       88.93      6.84 o 
   0  37   1       13.78       12.60      2.80 o 
   1  37   1       18.18       27.82      4.81 o 
   2  37   1       12.67       20.57      3.24 o 
  -2  38   1        8.42        5.05      2.42 o 
  -1  38   1       52.86       64.13      7.05 o 
   0  38   1       16.62       15.07      3.17 o 
   1  38   1      256.46      254.60      9.04 o 
  -1  39   1       29.81       32.77      3.80 o 
   0  39   1       58.92       59.03      4.56 o 
   1  39   1       28.61       37.63      5.45 o 
  -6   0   2       88.53       96.27      6.78 o 
  -4   0   2     1460.60     1485.31     30.91 o 
  -2   0   2      162.47      204.01      5.24 o 
   0   0   2     2076.50     2103.95     40.83 o 
   2   0   2     1231.00     1341.46     40.09 o 
   4   0   2       91.59       92.06      5.79 o 
   6   0   2      291.16      284.78     14.06 o 
  -7   1   2        0.98        3.85      2.25 o 
  -6   1   2       35.85       48.80      3.76 o 
  -5   1   2        0.01        0.70      0.98 o 
  -4   1   2      439.24      408.14      7.20 o 
  -3   1   2      798.16      866.50     13.05 o 
  -2   1   2      778.84      776.43     11.49 o 
  -1   1   2       81.15       75.18      3.39 o 
   0   1   2     1524.74     1680.50     37.44 o 
   1   1   2       64.96       71.44      3.48 o 
   2   1   2      202.27      204.34      4.60 o 
   3   1   2      160.03      199.48      6.07 o 
   4   1   2       98.75       95.48      4.20 o 
   5   1   2        6.69        8.11      1.90 o 
   6   1   2       11.57       18.76      2.91 o 
  -7   2   2        2.38        5.79      2.48 o 
  -6   2   2      169.97      179.73      5.51 o 
  -5   2   2      126.93      119.41      3.40 o 
  -4   2   2       46.48       38.10      1.74 o 
  -3   2   2       81.30       87.27      2.33 o 
  -2   2   2     1328.89     1370.78     19.50 o 
  -1   2   2     6229.55     6527.35     89.21 o 
   0   2   2     2160.24     2006.27     38.10 o 
   2   2   2        4.79       10.66      0.79 o 
   3   2   2      208.81      225.62      6.60 o 
   4   2   2       29.74       29.82      2.48 o 
   5   2   2        8.36        8.90      2.51 o 
   6   2   2       34.46       39.14      3.74 o 
  -7   3   2      105.63      122.88      6.27 o 
  -6   3   2        0.27        2.44      1.82 o 
  -5   3   2       12.74       11.81      1.39 o 
  -4   3   2      235.53      214.25      4.49 o 
  -3   3   2     1026.40     1052.77     15.59 o 
  -2   3   2      172.53      145.92      2.90 o 
  -1   3   2     1237.86     1298.70     18.23 o 
   0   3   2       62.49       53.08      3.76 o 
   1   3   2       21.63       24.13      0.97 o 
   2   3   2     1187.14     1212.11     20.22 o 
   3   3   2       69.66       61.65      2.95 o 
   4   3   2       11.54       12.79      1.85 o 
   5   3   2       46.19       48.23      3.54 o 
   6   3   2      167.52      161.26      7.02 o 
  -7   4   2       35.39       46.82      7.78 o 
  -6   4   2      125.03      125.26      5.12 o 
  -5   4   2      364.68      334.51      7.23 o 
  -4   4   2        0.70       -0.33      0.92 o 
  -3   4   2      247.44      236.51      4.48 o 
  -2   4   2      558.35      571.29      8.71 o 
  -1   4   2     3079.68     3230.61     51.25 o 
   0   4   2     7413.89     7592.88    237.22 o 
   1   4   2     1083.51     1298.86     25.65 o 
   2   4   2     1034.84     1061.03     15.09 o 
   3   4   2        1.52        5.04      1.18 o 
   4   4   2        6.87        4.38      1.37 o 
   5   4   2       50.62       52.97      3.51 o 
   6   4   2       79.68       93.23      9.97 o 
  -7   5   2      301.41      329.98     11.02 o 
  -6   5   2       28.52       27.01      2.40 o 
  -5   5   2        9.58       17.55      1.54 o 
  -4   5   2       97.25       78.95      2.45 o 
  -3   5   2      726.85      654.77     10.21 o 
  -2   5   2      834.62      884.19     12.95 o 
  -1   5   2     2035.02     2165.73     29.97 o 
   0   5   2       56.86       61.25      3.67 o 
   1   5   2       53.07       69.41      2.96 o 
   2   5   2      465.82      474.45      7.19 o 
   3   5   2       49.53       34.28      2.22 o 
   4   5   2       35.12       37.30      3.07 o 
   5   5   2      119.94      114.66      5.25 o 
   6   5   2       71.55       89.03      5.22 o 
  -6   6   2       39.24       35.89      3.37 o 
  -5   6   2      695.28      683.16     11.45 o 
  -4   6   2       13.65        9.42      1.18 o 
  -3   6   2      679.39      717.23     11.07 o 
  -2   6   2     3068.30     3263.01     45.00 o 
  -1   6   2     1366.20     1321.38     20.56 o 
   0   6   2     5939.09     6264.15     85.45 o 
   1   6   2     4609.17     4940.55    115.63 o 
   2   6   2     1714.72     1876.19     26.16 o 
   3   6   2      110.83      112.28      5.02 o 
   4   6   2       81.42       71.99      3.67 o 
   5   6   2      237.70      216.99      7.67 o 
   6   6   2       65.17       66.06      4.49 o 
  -6   7   2        3.29        2.35      1.42 o 
  -5   7   2        5.75        7.90      2.19 o 
  -4   7   2       42.84       38.24      1.77 o 
  -3   7   2     3045.27     3227.78     44.90 o 
  -2   7   2       12.75        0.78      0.57 o 
  -1   7   2     4451.11     4450.48     60.89 o 
   0   7   2     1345.47     1467.55     21.45 o 
   1   7   2      215.18      268.11      5.34 o 
   2   7   2      436.40      577.61      8.66 o 
   3   7   2     1246.13     1232.78     28.51 o 
   4   7   2        9.33       13.65      1.92 o 
   5   7   2      282.98      275.67      8.98 o 
   6   7   2        0.27        3.03      1.91 o 
  -6   8   2       32.93       31.85      2.66 o 
  -5   8   2      267.39      265.33      5.62 o 
  -4   8   2       11.17        7.75      1.03 o 
  -3   8   2      112.44      114.89      2.79 o 
  -2   8   2      139.73      165.34      3.21 o 
  -1   8   2      363.55      342.97      5.89 o 
   0   8   2     2315.30     2508.54     43.62 o 
   1   8   2       57.70       54.48      1.40 o 
   2   8   2      405.26      449.37      6.99 o 
   3   8   2        4.32       10.97      2.15 o 
   4   8   2        0.01        0.85      1.03 o 
   5   8   2       40.70       45.27      3.50 o 
  -6   9   2        3.96        3.10      1.42 o 
  -5   9   2       44.06       47.10      2.63 o 
  -4   9   2       20.22       24.23      1.50 o 
  -3   9   2     1731.28     1675.75     24.15 o 
  -2   9   2       42.08       39.28      1.51 o 
  -1   9   2     2683.78     2717.74     37.47 o 
   0   9   2     1218.16     1377.69     20.82 o 
   1   9   2      817.58      956.19     13.69 o 
   2   9   2      119.21      140.32      2.78 o 
   3   9   2     1372.04     1336.98     28.92 o 
   4   9   2       41.75       38.79      2.84 o 
   5   9   2       30.79       35.05      3.31 o 
  -6  10   2        0.42        0.45      1.43 o 
  -5  10   2       31.46       33.73      2.01 o 
  -4  10   2        0.01        1.01      0.71 o 
  -3  10   2       54.42       41.27      1.61 o 
  -2  10   2      966.88     1068.17     15.50 o 
  -1  10   2        6.03       27.54      1.39 o 
   0  10   2        0.04        5.21      1.58 o 
   1  10   2     1127.89     1050.55     15.02 o 
   2  10   2      603.62      613.08      9.29 o 
   3  10   2        6.47       16.19      2.45 o 
   4  10   2      135.49      133.29      5.16 o 
   5  10   2       77.65       83.63      7.23 o 
  -6  11   2        0.18        1.30      1.42 o 
  -5  11   2      276.21      258.37      5.55 o 
  -4  11   2        4.63        5.07      0.96 o 
  -3  11   2      684.50      628.41      9.92 o 
  -2  11   2      280.68      304.56      5.18 o 
  -1  11   2     3992.75     3967.34     54.45 o 
   0  11   2       97.27      112.66      4.18 o 
   1  11   2      631.39      763.56     20.31 o 
   2  11   2       13.53       21.22      1.09 o 
   3  11   2     1939.46     1873.77     39.58 o 
   4  11   2        2.02        6.64      2.91 o 
   5  11   2       50.56       51.11      3.71 o 
  -6  12   2      113.50      104.12      6.27 o 
  -5  12   2        2.47        4.12      1.54 o 
  -4  12   2        6.71        3.92      0.92 o 
  -3  12   2      422.50      440.71      7.40 o 
  -2  12   2      156.33      180.83      3.49 o 
  -1  12   2     2398.26     2575.87     35.65 o 
   0  12   2     1711.97     1780.88     24.84 o 
   1  12   2     1327.37     1414.20     20.01 o 
   2  12   2      290.23      241.02      8.56 o 
   3  12   2      149.87      143.86      5.54 o 
   4  12   2      334.25      313.61      9.09 o 
   5  12   2      141.03      146.90      6.08 o 
  -6  13   2       35.88       47.39      3.10 o 
  -5  13   2       16.93       21.25      1.66 o 
  -4  13   2        0.07        1.13      0.80 o 
  -3  13   2      684.89      635.20     10.08 o 
  -2  13   2      265.23      220.90      4.29 o 
  -1  13   2       31.82       28.93      1.32 o 
   0  13   2      428.57      497.07      7.56 o 
   1  13   2        3.41        4.48      1.04 o 
   2  13   2      506.12      514.83      8.10 o 
   3  13   2      246.06      225.20      6.66 o 
   4  13   2      105.36      104.23      4.49 o 
   5  13   2       14.28       19.36      4.18 o 
  -6  14   2      178.63      168.95      5.53 o 
  -5  14   2        2.63        4.58      1.12 o 
  -4  14   2      160.07      159.78      4.15 o 
  -3  14   2       61.13       68.47      2.12 o 
  -2  14   2       15.21       15.83      0.98 o 
  -1  14   2      584.90      549.26      8.36 o 
   0  14   2      148.46      124.95      3.26 o 
   1  14   2      125.81      101.46      2.26 o 
   2  14   2      102.09      131.00      2.87 o 
   3  14   2        0.06        1.45      1.02 o 
   4  14   2      290.55      277.60      8.38 o 
   5  14   2       15.21       17.01      2.46 o 
  -6  15   2       41.77       47.97      3.40 o 
  -5  15   2        0.05       -0.02      0.89 o 
  -4  15   2        5.73        7.03      1.10 o 
  -3  15   2      206.79      186.40      3.92 o 
  -2  15   2      138.38      128.90      4.04 o 
  -1  15   2        3.61        3.45      0.57 o 
   0  15   2        0.00        0.55      0.36 o 
   1  15   2       36.28       38.81      1.40 o 
   2  15   2      540.02      540.25      8.54 o 
   3  15   2       75.22       68.31      3.18 o 
   4  15   2       28.29       36.96      2.85 o 
   5  15   2        0.48        0.23      1.39 o 
  -6  16   2      170.29      169.38      5.56 o 
  -5  16   2       24.80       28.85      1.89 o 
  -4  16   2      541.16      513.32      8.86 o 
  -3  16   2      133.99      130.54      3.13 o 
  -2  16   2        7.42        2.22      0.63 o 
  -1  16   2       78.76       88.30      2.39 o 
   0  16   2      354.98      339.01      5.50 o 
   1  16   2       15.47       13.99      1.48 o 
   2  16   2        9.23        5.88      0.78 o 
   3  16   2       48.80       49.02      2.21 o 
   4  16   2       94.16       99.67      4.41 o 
   5  16   2        3.96        5.44      1.84 o 
  -6  17   2       27.63       34.49      3.58 o 
  -5  17   2        2.60        1.06      1.21 o 
  -4  17   2       47.51       46.71      2.03 o 
  -3  17   2        2.46        5.76      1.26 o 
  -2  17   2      608.94      555.77     10.32 o 
  -1  17   2      310.73      319.10      6.36 o 
   0  17   2       41.69       30.04      1.53 o 
   1  17   2        9.00       12.04      0.86 o 
   2  17   2      443.23      443.62      7.34 o 
   3  17   2       21.25       20.19      1.57 o 
   4  17   2      480.56      475.56     12.52 o 
   5  17   2        0.16        2.33      1.65 o 
  -6  18   2      301.46      304.64     10.03 o 
  -5  18   2       37.12       40.86      2.64 o 
  -4  18   2      107.37      115.84      3.88 o 
  -3  18   2      409.34      373.25      7.81 o 
  -2  18   2      100.75       84.14      3.68 o 
  -1  18   2      148.93      132.68      3.44 o 
   0  18   2     2033.17     2106.93     33.98 o 
   1  18   2      397.58      411.98      7.88 o 
   2  18   2      153.09      156.20      3.96 o 
   3  18   2      157.46      146.97      4.12 o 
   4  18   2      265.65      252.06      7.90 o 
   5  18   2       65.24       57.97      5.45 o 
  -6  19   2        8.69       15.61      2.83 o 
  -5  19   2        1.85        1.66      1.29 o 
  -4  19   2      532.78      510.65     10.43 o 
  -3  19   2       17.19       15.74      2.01 o 
  -2  19   2      458.71      440.06      8.65 o 
  -1  19   2      684.61      697.92     12.39 o 
   1  19   2       19.92       34.10      3.04 o 
   2  19   2      456.56      424.99      8.29 o 
   3  19   2      277.24      280.05      7.84 o 
   4  19   2       87.79       89.42      5.93 o 
   5  19   2       19.97       21.86      3.83 o 
  -6  20   2       89.62       81.12      5.60 o 
  -5  20   2      279.28      285.62      7.28 o 
  -4  20   2      499.63      450.45      9.56 o 
  -3  20   2      169.89      162.95      4.53 o 
  -2  20   2       49.61       41.92      2.14 o 
  -1  20   2       25.25       18.20      3.83 o 
   0  20   2      514.58      438.53      8.37 o 
   1  20   2      205.69      204.24      4.71 o 
   2  20   2      522.09      488.00      9.35 o 
   3  20   2       10.30       16.48      1.88 o 
  -6  21   2       40.40       44.03      5.67 o 
  -5  21   2       12.72       20.31      2.22 o 
  -4  21   2      320.03      315.20      7.45 o 
  -3  21   2       22.98       21.63      1.91 o 
  -2  21   2      520.60      475.97     13.22 o 
  -1  21   2       17.86       13.40      1.73 o 
   0  21   2        0.47        4.37      1.72 o 
   1  21   2        7.30        8.28      1.53 o 
   2  21   2       94.44      102.95      4.06 o 
   3  21   2      140.51      145.67      7.44 o 
  -5  22   2      472.02      474.61     12.80 o 
  -4  22   2      383.19      382.73     10.58 o 
  -3  22   2       63.12       63.51      5.16 o 
  -2  22   2       54.08       39.35      2.79 o 
  -1  22   2       55.57       51.59      5.04 o 
   0  22   2      265.17      274.87      7.55 o 
   1  22   2       44.85       42.07      2.76 o 
   2  22   2      223.55      214.32      6.43 o 
   3  22   2      103.23       82.06      5.55 o 
  -5  23   2      140.55      168.49     14.00 o 
  -4  23   2        0.86        1.84      1.73 o 
  -3  23   2      102.95       88.36      4.33 o 
  -2  23   2      471.59      446.30     11.19 o 
  -1  23   2        6.28        7.99      1.68 o 
   0  23   2      111.99      113.88      4.45 o 
   1  23   2       11.24       14.73      1.95 o 
   2  23   2        0.01        1.87      1.40 o 
   3  23   2       29.75       37.77      4.12 o 
  -5  24   2      288.72      342.63     21.81 o 
  -4  24   2       49.61       53.44      3.79 o 
  -3  24   2       12.72       14.67      2.26 o 
  -2  24   2       16.85       16.00      2.18 o 
  -1  24   2      718.63      720.77     16.30 o 
   0  24   2      464.52      417.78     17.70 o 
   1  24   2       60.78       59.20      3.37 o 
   2  24   2      101.84      109.58      6.52 o 
   3  24   2       71.08       68.85      5.44 o 
  -5  25   2       34.18       43.24      5.56 o 
  -4  25   2       19.46       24.40      2.91 o 
  -3  25   2      174.92      172.48      6.26 o 
  -2  25   2      118.76      108.93      4.61 o 
  -1  25   2       29.03       39.95      4.10 o 
   0  25   2        0.22        5.40      1.56 o 
   1  25   2      484.17      435.75     11.02 o 
   2  25   2       20.79       24.88      3.62 o 
   3  25   2       78.65       64.42      5.34 o 
  -5  26   2      120.61      120.16      5.88 o 
  -4  26   2        2.68        3.18      1.89 o 
  -3  26   2        5.31        7.66      1.96 o 
  -2  26   2        3.91        4.02      1.68 o 
  -1  26   2      205.97      185.72      6.31 o 
   0  26   2       30.00       32.09      2.71 o 
   1  26   2       26.99       35.13      2.80 o 
   2  26   2       42.09       30.12      4.02 o 
   3  26   2       71.20       76.88      6.00 o 
  -5  27   2       10.28       12.54      2.81 o 
  -4  27   2       75.39       75.32      4.50 o 
  -3  27   2      225.52      219.52      7.40 o 
  -2  27   2      269.58      230.05      7.43 o 
  -1  27   2        4.42        7.35      2.68 o 
   0  27   2       18.96       23.10      2.45 o 
   1  27   2      177.79      167.10      5.93 o 
   2  27   2       20.28       21.04      3.68 o 
   3  27   2      245.39      226.02     10.68 o 
  -5  28   2       40.06       43.80      4.58 o 
  -4  28   2       56.01       59.06      9.37 o 
  -3  28   2        1.55        4.06      1.89 o 
  -2  28   2        0.11        3.19      1.65 o 
  -1  28   2        2.38        2.23      2.65 o 
   0  28   2       35.94       39.03      3.01 o 
   1  28   2       31.68       42.33      3.18 o 
   2  28   2       28.03       19.01      3.67 o 
   3  28   2       26.33       26.35      4.13 o 
  -4  29   2       22.89       26.90      3.23 o 
  -3  29   2      145.06      129.94      5.63 o 
  -2  29   2      110.93      100.75      4.77 o 
  -1  29   2      263.35      271.50      8.39 o 
   0  29   2      207.69      182.79      6.47 o 
   1  29   2       17.03       22.56      2.66 o 
   2  29   2       37.10       48.26      5.09 o 
   3  29   2      254.71      255.96     11.91 o 
  -4  30   2      205.33      221.76      8.17 o 
  -3  30   2       25.01       28.49      3.09 o 
  -2  30   2        0.03        0.03      1.45 o 
  -1  30   2       86.87       96.73      4.79 o 
   0  30   2       80.86       80.09      4.41 o 
   1  30   2        2.85        4.82      1.94 o 
   2  30   2       10.87        8.80      3.22 o 
   3  30   2        3.77        3.86      2.83 o 
  -4  31   2      105.48      116.72      5.87 o 
  -3  31   2        9.13       10.05      2.47 o 
  -2  31   2      207.74      200.48      7.19 o 
  -1  31   2       24.49       28.05      3.04 o 
   0  31   2       56.91       43.37      3.45 o 
   1  31   2       38.52       37.15      3.31 o 
   2  31   2      107.32       90.26      6.80 o 
   3  31   2       56.45       58.20      5.95 o 
  -4  32   2       68.12       69.44      4.77 o 
  -3  32   2        4.39        4.30      3.58 o 
  -2  32   2        1.12        7.85      2.22 o 
  -1  32   2       29.75       24.34      2.89 o 
   0  32   2      152.93      148.78      6.03 o 
   1  32   2        0.19        0.14      1.70 o 
   2  32   2        3.93        3.61      2.90 o 
   3  32   2       68.35       79.91      6.79 o 
  -4  33   2        9.35       13.96      2.95 o 
  -3  33   2        0.59        0.67      2.13 o 
  -2  33   2      219.14      222.66      9.16 o 
  -1  33   2        0.30        1.76      1.91 o 
   0  33   2        2.99        6.39      2.15 o 
   1  33   2        0.00       -0.42      2.08 o 
   2  33   2      145.77      152.54      9.14 o 
   3  33   2       43.40       54.30      6.17 o 
  -3  34   2        0.01       -0.95      1.88 o 
  -2  34   2        1.36        6.53      2.87 o 
  -1  34   2       83.29       80.69      4.59 o 
   0  34   2       70.97       71.65      4.48 o 
   1  34   2       25.87       22.54      3.06 o 
   2  34   2       39.11       55.41      5.99 o 
  -3  35   2        4.15        4.48      4.25 o 
  -2  35   2       80.46       73.80      4.71 o 
  -1  35   2        0.00        1.99      2.71 o 
   0  35   2      456.80      423.84     12.10 o 
   1  35   2       23.18       28.89      3.37 o 
   2  35   2      136.49      142.19      9.14 o 
  -3  36   2       28.96       31.79      3.77 o 
  -2  36   2        0.81        4.71      2.38 o 
  -1  36   2       75.10       69.29      4.63 o 
   0  36   2      218.39      249.98     15.69 o 
   1  36   2      204.18      218.71     11.63 o 
   2  36   2       51.56       74.51      7.09 o 
  -2  37   2      131.94      137.09      6.48 o 
  -1  37   2       17.35       20.69      3.01 o 
   0  37   2        9.88       14.37      2.87 o 
   1  37   2      111.67      117.82      5.95 o 
  -2  38   2       20.30       28.19      3.80 o 
  -1  38   2        6.56       10.61      2.73 o 
   0  38   2        9.87       17.84      3.12 o 
   1  38   2        9.87       17.57      3.16 o 
  -1  39   2        1.91        1.25      2.31 o 
   0  39   2       45.88       48.56      7.28 o 
  -7   0   3      193.83      216.65     12.09 o 
  -5   0   3     1166.60     1093.10     34.91 o 
  -3   0   3      297.30      308.48      7.93 o 
  -1   0   3      544.08      557.36     22.72 o 
   1   0   3      248.88      172.39      6.93 o 
   3   0   3      186.46      217.85      9.53 o 
   5   0   3      326.84      282.54     13.19 o 
  -7   1   3      458.65      468.67     13.97 o 
  -6   1   3       11.36       12.88      1.68 o 
  -5   1   3        5.98       17.51      1.53 o 
  -4   1   3        1.78        1.03      0.78 o 
  -3   1   3      916.81      924.83     14.01 o 
  -2   1   3      116.34       97.89      2.51 o 
  -1   1   3      939.20      959.14     13.81 o 
   0   1   3        0.20       -0.48      0.32 o 
   1   1   3      146.03      175.71      7.04 o 
   2   1   3       70.47       77.30      3.11 o 
   3   1   3      431.03      439.83     11.34 o 
   4   1   3       10.66        9.82      1.90 o 
   5   1   3      157.29      171.33      6.86 o 
  -7   2   3       89.86      103.36      5.85 o 
  -6   2   3       82.91       79.92      3.13 o 
  -5   2   3      770.91      735.63     12.27 o 
  -4   2   3        0.02        0.35      0.92 o 
  -3   2   3      211.80      202.28      4.46 o 
  -2   2   3       75.18       64.14      1.83 o 
  -1   2   3       11.68       16.83      1.63 o 
   0   2   3      472.96      481.66      7.53 o 
   1   2   3      267.17      261.82      6.76 o 
   2   2   3       84.20       77.78      3.92 o 
   3   2   3       13.28       27.04      3.17 o 
   4   2   3        1.43        2.15      1.99 o 
   5   2   3      406.20      380.29     11.99 o 
  -7   3   3      138.94      145.98      6.80 o 
  -6   3   3       14.28       14.13      1.70 o 
  -5   3   3       17.46       26.76      1.81 o 
  -4   3   3      193.23      190.72      4.23 o 
  -3   3   3     1906.09     1928.56     27.53 o 
  -2   3   3        5.32        3.13      0.62 o 
  -1   3   3       16.16       23.61      1.82 o 
   0   3   3      295.79      333.94      5.21 o 
   1   3   3      379.52      380.93      6.91 o 
   2   3   3      223.44      213.78      6.12 o 
   3   3   3     1807.20     1774.61     37.97 o 
   4   3   3      220.31      218.97      7.50 o 
   5   3   3      142.90      160.30      6.55 o 
  -7   4   3       55.72       62.89      5.85 o 
  -6   4   3       53.77       57.01      2.71 o 
  -5   4   3      363.22      330.03      6.63 o 
  -4   4   3      133.41      132.17      3.37 o 
  -3   4   3       12.02       13.88      1.49 o 
  -2   4   3      641.96      686.01     10.45 o 
  -1   4   3     2185.32     2286.12     31.75 o 
   0   4   3      174.95      207.61      7.24 o 
   1   4   3      125.20       90.99      2.29 o 
   2   4   3      159.86      145.67      4.70 o 
   3   4   3      154.89      153.07      5.38 o 
   4   4   3       68.70       64.29      5.25 o 
   5   4   3      294.43      267.25      9.03 o 
  -7   5   3      156.39      145.01      6.77 o 
  -6   5   3      272.45      277.10      6.30 o 
  -5   5   3       12.91       11.58      1.40 o 
  -4   5   3       36.52       38.24      2.22 o 
  -3   5   3      245.06      210.51      4.24 o 
  -2   5   3       52.95       55.46      2.77 o 
  -1   5   3     1251.74     1303.95     18.48 o 
   0   5   3       14.67       26.97      1.51 o 
   1   5   3      467.30      545.45     11.56 o 
   2   5   3       20.01       28.74      1.98 o 
   3   5   3      814.96      790.92     18.41 o 
   4   5   3      179.92      172.76      6.23 o 
   5   5   3      131.62      130.48      5.83 o 
  -7   6   3        8.95        8.58      2.64 o 
  -6   6   3      237.84      236.02      8.30 o 
  -5   6   3        1.71        0.99      0.99 o 
  -4   6   3      503.66      509.92      8.75 o 
  -3   6   3       56.19       39.09      1.63 o 
  -2   6   3       16.00       26.62      1.24 o 
  -1   6   3      139.19      146.60      2.87 o 
   0   6   3        0.94        2.97      0.92 o 
   1   6   3       12.74       16.66      1.41 o 
   2   6   3        5.08        3.94      1.02 o 
   3   6   3      461.77      441.14     11.36 o 
   4   6   3      151.59      147.48      5.67 o 
   5   6   3       60.16       65.44      9.03 o 
  -7   7   3       56.69       62.20      4.73 o 
  -6   7   3      145.57      159.80      4.53 o 
  -5   7   3       42.15       33.14      1.98 o 
  -4   7   3        1.28        4.31      0.96 o 
  -3   7   3        0.03       -0.76      0.51 o 
  -2   7   3      176.77      142.93      3.53 o 
  -1   7   3      684.70      741.79     11.51 o 
   0   7   3        1.84        0.33      0.45 o 
   1   7   3      370.02      381.16      5.93 o 
   2   7   3       98.77      107.19      3.85 o 
   3   7   3       78.13       90.71      3.93 o 
   4   7   3       15.54       13.55      2.06 o 
   5   7   3       33.57       30.05      3.31 o 
  -6   8   3      248.98      240.02      5.74 o 
  -5   8   3      133.79      136.04      3.78 o 
  -4   8   3      933.46      907.27     15.11 o 
  -3   8   3        2.40        3.35      0.75 o 
  -2   8   3     2599.89     2882.39     40.09 o 
  -1   8   3      789.41      770.56     11.53 o 
   0   8   3      922.38      914.70     13.18 o 
   1   8   3      344.06      377.49      5.93 o 
   2   8   3      181.02      163.28     10.41 o 
   3   8   3      174.79      186.26      6.04 o 
   4   8   3        8.11       11.12      1.93 o 
   5   8   3       22.42       22.04      2.79 o 
  -6   9   3        1.67        5.61      1.43 o 
  -5   9   3      289.60      256.46      5.59 o 
  -4   9   3        6.82       10.14      1.20 o 
  -3   9   3       32.00       37.86      1.65 o 
  -2   9   3       23.40       16.13      1.21 o 
  -1   9   3       27.19       52.52      1.83 o 
   0   9   3        3.10        2.65      0.76 o 
   1   9   3      603.30      601.40      9.03 o 
   2   9   3      796.12      761.53     17.20 o 
   3   9   3       51.44       45.20      2.91 o 
   4   9   3       43.06       49.33      3.17 o 
   5   9   3       20.30       19.93      2.73 o 
  -6  10   3      395.87      420.80      8.43 o 
  -5  10   3        9.12        7.72      1.26 o 
  -4  10   3     1542.87     1466.10     21.79 o 
  -3  10   3      305.01      346.30      6.19 o 
  -2  10   3      173.57      151.24      3.18 o 
  -1  10   3     1226.42     1133.80     18.62 o 
   0  10   3     1976.20     1973.95     27.53 o 
   1  10   3     1191.14     1288.43     18.30 o 
   2  10   3      288.06      300.20      7.96 o 
   3  10   3       32.28       38.16      2.54 o 
   4  10   3      271.24      249.36      7.97 o 
   5  10   3       32.75       28.64      3.06 o 
  -6  11   3       18.61       25.14      2.09 o 
  -5  11   3        0.20        0.01      0.92 o 
  -4  11   3       21.93       18.27      1.45 o 
  -3  11   3      866.24      861.11     13.22 o 
  -2  11   3      224.83      198.27      3.86 o 
  -1  11   3      483.34      489.40     10.19 o 
   0  11   3      452.53      510.47     18.84 o 
   1  11   3       82.36       82.29      1.99 o 
   2  11   3      870.52      806.51     18.13 o 
   3  11   3      380.32      340.30      9.29 o 
   4  11   3      157.43      161.91      6.06 o 
   5  11   3       68.23       65.41      4.11 o 
  -6  12   3      302.94      277.61      6.39 o 
  -5  12   3       58.33       53.53      2.38 o 
  -4  12   3      715.81      655.15     10.84 o 
  -3  12   3        0.15        1.37      0.78 o 
  -2  12   3        9.94       10.38      0.90 o 
  -1  12   3     1277.39     1252.16     17.97 o 
   0  12   3      990.34     1005.38     14.56 o 
   1  12   3      604.06      589.64      9.00 o 
   2  12   3      383.00      412.60      9.36 o 
   3  12   3        1.27        2.20      1.26 o 
   4  12   3      132.67      115.28      7.07 o 
   5  12   3      138.46      131.42     11.80 o 
  -6  13   3       22.67       28.33      2.16 o 
  -5  13   3        0.04        0.11      0.89 o 
  -4  13   3       56.23       46.09      2.63 o 
  -3  13   3     1125.38     1150.79     17.19 o 
  -2  13   3       89.37       93.93      2.38 o 
  -1  13   3      488.85      478.75     15.26 o 
   0  13   3      397.42      395.18      6.94 o 
   1  13   3        1.96        2.95      0.61 o 
   2  13   3      806.18      792.56     14.14 o 
   3  13   3      272.23      253.35      7.48 o 
   4  13   3       89.40       86.62      4.27 o 
   5  13   3        0.14        3.39      1.81 o 
  -6  14   3      186.57      181.47      4.94 o 
  -5  14   3      100.08       91.82      4.00 o 
  -4  14   3       46.46       41.14      1.96 o 
  -3  14   3      325.08      309.75      5.77 o 
  -2  14   3        4.51       11.86      0.97 o 
  -1  14   3       94.94       73.41      5.75 o 
   0  14   3      887.77      951.74     13.92 o 
   1  14   3      633.60      640.84      9.79 o 
   2  14   3       28.39       40.04      1.89 o 
   3  14   3        0.18        2.64      1.19 o 
   4  14   3       64.01       63.34      5.94 o 
   5  14   3       44.89       53.48      3.84 o 
  -6  15   3        6.60        7.47      1.55 o 
  -5  15   3       10.65        7.34      1.33 o 
  -4  15   3       36.13       36.93      1.92 o 
  -3  15   3      181.38      160.79      3.66 o 
  -2  15   3        0.16        0.61      0.61 o 
  -1  15   3     3293.52     3208.66     47.88 o 
   0  15   3       26.76       33.40      1.31 o 
   1  15   3       36.49       40.35      2.27 o 
   2  15   3       96.73       88.83      2.83 o 
   3  15   3      277.84      287.59      8.23 o 
   4  15   3       37.61       41.07      3.12 o 
   5  15   3       43.48       45.50      3.73 o 
  -6  16   3       70.22       66.73      3.62 o 
  -5  16   3      220.22      211.82      5.05 o 
  -4  16   3      363.16      321.39      6.28 o 
  -3  16   3       11.27       12.94      1.21 o 
  -2  16   3        2.49        2.19      0.68 o 
  -1  16   3      629.27      660.95     18.06 o 
   0  16   3       75.91       92.48      3.92 o 
   1  16   3      556.16      546.50      8.60 o 
   2  16   3        8.96       10.24      1.37 o 
   3  16   3      188.49      168.45      5.74 o 
   4  16   3       16.36       15.52      2.14 o 
   5  16   3      110.58      106.90      5.31 o 
  -6  17   3        6.90        8.14      1.91 o 
  -5  17   3        0.00        2.14      1.31 o 
  -4  17   3       29.36       25.27      2.02 o 
  -3  17   3      855.14      760.52     13.98 o 
  -2  17   3        0.82       -0.33      0.89 o 
  -1  17   3      477.15      492.05     13.58 o 
   0  17   3       34.60       35.00      2.90 o 
   1  17   3       87.78       94.63      3.94 o 
   2  17   3       40.77       35.31      1.92 o 
   3  17   3      422.05      394.16     10.46 o 
   4  17   3       15.69       16.76      2.91 o 
   5  17   3        6.83        9.45      3.18 o 
  -6  18   3       61.64       58.73      3.49 o 
  -5  18   3      256.04      247.32      6.61 o 
  -4  18   3        2.13        3.32      1.22 o 
  -3  18   3       72.61       73.16      4.03 o 
  -2  18   3       10.48       11.33      1.34 o 
  -1  18   3      360.84      348.42      7.05 o 
   0  18   3      382.94      354.72     11.55 o 
   1  18   3      209.14      193.56      4.52 o 
   2  18   3       18.54       19.14      1.90 o 
   3  18   3        1.45        3.91      2.06 o 
   4  18   3        2.10        5.46      2.46 o 
  -6  19   3        1.72        0.40      1.62 o 
  -5  19   3        0.83        1.17      1.33 o 
  -4  19   3        1.73        3.53      1.53 o 
  -3  19   3      451.79      424.05      8.85 o 
  -2  19   3      133.64      139.66      3.93 o 
  -1  19   3       16.57       22.32      1.57 o 
   0  19   3       46.11       55.18      2.21 o 
   1  19   3       13.40       11.64      2.02 o 
   2  19   3       45.71       43.05      2.60 o 
   3  19   3      205.32      184.95      8.81 o 
   4  19   3       10.79        1.80      2.11 o 
  -6  20   3       14.60       18.32      2.38 o 
  -5  20   3      170.01      178.94      5.53 o 
  -4  20   3       53.51       43.15      2.61 o 
  -3  20   3        4.31        2.16      1.48 o 
  -2  20   3        3.73        3.74      1.13 o 
  -1  20   3       66.13       56.41      3.44 o 
   0  20   3       18.66       30.51      1.75 o 
   1  20   3      112.01      116.93      3.40 o 
   2  20   3      125.86      124.22      7.39 o 
   3  20   3       22.29       21.15      3.12 o 
   4  20   3        7.91        9.30      2.75 o 
  -6  21   3       48.51       67.20      3.78 o 
  -5  21   3       14.57       14.05      2.01 o 
  -4  21   3       13.43       14.17      1.80 o 
  -3  21   3       14.61       15.54      1.78 o 
  -2  21   3      406.34      368.34      7.78 o 
  -1  21   3        1.07       -0.04      0.84 o 
   0  21   3      563.32      572.11     10.69 o 
   1  21   3      240.31      202.93      4.86 o 
   2  21   3        2.95        1.20      1.10 o 
   3  21   3       43.27       43.37      4.21 o 
  -5  22   3       58.18       46.79      3.04 o 
  -4  22   3        0.16        1.93      1.33 o 
  -3  22   3       24.99       20.05      1.90 o 
  -2  22   3      146.89      146.94      5.37 o 
  -1  22   3       13.19       13.27      2.00 o 
   0  22   3      493.40      458.50     11.10 o 
   1  22   3        0.05        0.65      1.19 o 
   2  22   3        3.00        1.18      1.99 o 
  -5  23   3       30.75       31.39      4.89 o 
  -4  23   3      418.36      400.40     11.07 o 
  -3  23   3       11.86        7.45      3.04 o 
  -2  23   3      785.71      777.21     17.55 o 
  -1  23   3       10.88        9.53      1.75 o 
   0  23   3      250.01      260.62      7.43 o 
   1  23   3       29.31       20.89      3.34 o 
   2  23   3      143.98      149.55      7.72 o 
  -5  24   3        1.62        0.80      1.92 o 
  -4  24   3       40.22       55.85      7.46 o 
  -3  24   3        0.10        0.18      1.37 o 
  -2  24   3      173.09      154.19      5.69 o 
  -1  24   3        8.21        9.51      1.75 o 
   0  24   3      456.46      463.08     11.42 o 
   1  24   3      327.22      299.39      8.29 o 
   2  24   3       95.64       91.21      6.10 o 
  -5  25   3       38.29       46.86      4.05 o 
  -4  25   3      394.33      375.48     10.91 o 
  -3  25   3        2.01        3.86      1.70 o 
  -2  25   3      927.89      879.34     19.66 o 
  -1  25   3      127.32      113.24      4.66 o 
   0  25   3        7.85       16.32      6.22 o 
   1  25   3      280.25      262.81     13.15 o 
   2  25   3       80.49       89.63      6.07 o 
  -5  26   3       41.20       40.83      3.94 o 
  -4  26   3       87.66      109.72     10.72 o 
  -3  26   3       35.54       33.22      3.08 o 
  -2  26   3      246.76      242.61      7.65 o 
  -1  26   3       43.03       40.96      3.00 o 
   0  26   3      337.30      318.54      8.89 o 
   1  26   3       62.99       63.91      3.61 o 
   2  26   3      431.01      383.01     14.76 o 
  -5  27   3        8.65       15.20      3.96 o 
  -4  27   3      360.56      388.45     16.57 o 
  -3  27   3       32.87       33.24      3.35 o 
  -2  27   3      156.59      162.49      6.12 o 
  -1  27   3       65.51       57.57      3.56 o 
   0  27   3       43.46       36.62      2.94 o 
   1  27   3      179.08      160.71      5.81 o 
   2  27   3      261.02      257.37     11.47 o 
  -5  28   3      129.07      145.96      7.95 o 
  -4  28   3      147.69      155.38      7.16 o 
  -3  28   3        1.26        1.12      1.67 o 
  -2  28   3       36.04       37.70      4.05 o 
  -1  28   3       97.15       87.52      5.72 o 
   0  28   3      872.45      816.02     18.53 o 
   1  28   3       55.71       69.86      3.95 o 
   2  28   3       90.64      112.11      7.23 o 
  -4  29   3        6.30        7.36      3.47 o 
  -3  29   3       59.43       66.47      4.22 o 
  -2  29   3       60.03       58.23      3.77 o 
  -1  29   3        5.29        4.65      2.18 o 
   1  29   3       23.02       22.98      3.89 o 
   2  29   3      221.00      221.99     10.78 o 
  -4  30   3       80.20       77.81      4.93 o 
  -3  30   3        0.25        0.90      1.64 o 
  -2  30   3        6.28        6.33      2.16 o 
  -1  30   3       12.34       12.20      2.29 o 
   0  30   3      248.47      238.10      9.67 o 
   1  30   3      182.12      195.03      9.92 o 
   2  30   3       66.91       71.73      6.08 o 
  -4  31   3       18.20       22.39      3.22 o 
  -3  31   3      128.54      135.42      6.06 o 
  -2  31   3       68.40       68.13      4.24 o 
  -1  31   3      101.53       97.54      4.87 o 
   0  31   3        2.77        9.43      2.13 o 
   1  31   3        0.61        4.75      2.85 o 
   2  31   3        5.09        8.95      3.31 o 
  -4  32   3       29.07       40.18      4.08 o 
  -3  32   3       69.17       71.11      4.58 o 
  -2  32   3       11.99       14.91      2.62 o 
  -1  32   3       68.59       67.08      4.20 o 
   0  32   3       80.31       88.93      4.67 o 
   1  32   3      143.96      137.27      8.38 o 
   2  32   3      113.86      102.42      7.56 o 
  -3  33   3       87.94      107.93      9.92 o 
  -2  33   3        7.05        8.23      2.42 o 
  -1  33   3       62.76       64.58      4.33 o 
   0  33   3       56.49       51.47      3.89 o 
   1  33   3        2.55        7.62      3.17 o 
   2  33   3       28.59       26.08      4.62 o 
  -3  34   3        0.10       -1.68      1.75 o 
  -2  34   3        5.51        6.82      2.31 o 
  -1  34   3      170.07      174.34      6.96 o 
   0  34   3       19.95       18.93      2.86 o 
   1  34   3       66.65       80.77      6.78 o 
   2  34   3        7.50       10.22      3.80 o 
  -3  35   3       22.93       25.84      6.33 o 
  -2  35   3       24.36       21.68      5.72 o 
  -1  35   3      198.33      204.29      9.82 o 
   0  35   3       12.60       10.08      2.58 o 
   1  35   3       28.29       27.47      4.66 o 
  -2  36   3        0.92        1.38      2.08 o 
  -1  36   3       50.81       55.48      4.28 o 
   0  36   3      115.74      109.93      5.64 o 
   1  36   3       83.80       83.54      7.03 o 
  -2  37   3       52.40       49.05      4.33 o 
  -1  37   3       16.38       21.42      3.17 o 
   0  37   3        3.26        9.11      2.60 o 
  -1  38   3       28.08       26.88      3.52 o 
   0  38   3       91.93       89.06      5.25 o 
  -6   0   4      226.36      232.30      8.04 o 
  -4   0   4        0.18       -0.28      2.89 o 
  -2   0   4      245.85      298.12      7.70 o 
   0   0   4        0.71        3.62      1.43 o 
   2   0   4     1335.83     1304.47     40.24 o 
   4   0   4        0.05       -1.83      1.54 o 
  -7   1   4        0.39       -1.55      1.39 o 
  -6   1   4       70.17       87.76      3.37 o 
  -5   1   4      266.25      263.94      5.79 o 
  -4   1   4      151.12      154.26      3.83 o 
  -3   1   4      130.06      124.81      3.12 o 
  -2   1   4     1088.77     1060.18     15.71 o 
  -1   1   4      889.01     1097.61     21.14 o 
   0   1   4      513.09      474.93     14.25 o 
   1   1   4        0.04        0.99      0.87 o 
   3   1   4      237.13      241.83      7.55 o 
   4   1   4       39.71       39.20      3.30 o 
   5   1   4        1.04        5.02      1.96 o 
  -7   2   4        8.89        8.48      1.86 o 
  -6   2   4      282.47      277.11      6.38 o 
  -5   2   4      103.25      112.94      3.48 o 
  -4   2   4      679.10      656.03     10.90 o 
  -3   2   4        8.16        8.99      1.01 o 
  -2   2   4       17.88       33.19      2.18 o 
  -1   2   4      179.90      236.71      4.87 o 
   0   2   4     2949.77     2892.53     39.90 o 
   1   2   4       44.85       38.05      2.16 o 
   2   2   4      805.01      793.66     25.91 o 
   3   2   4       15.44       23.84      2.36 o 
   4   2   4        0.03        0.30      1.93 o 
   5   2   4       97.99      105.51      8.74 o 
  -7   3   4       29.03       27.20      2.42 o 
  -6   3   4       11.47       17.85      1.88 o 
  -5   3   4      134.62      126.40      4.30 o 
  -4   3   4      173.59      162.44      3.99 o 
  -3   3   4      202.35      208.57      4.36 o 
  -2   3   4      293.79      237.94      4.52 o 
  -1   3   4      111.69      117.32      2.58 o 
   0   3   4      748.59      818.80     34.23 o 
   1   3   4       17.24       28.23      2.92 o 
   2   3   4       61.65       63.71      3.12 o 
   3   3   4      504.45      524.78     13.41 o 
   4   3   4       16.01       16.52      2.35 o 
   5   3   4       64.79       75.87      4.59 o 
  -7   4   4       30.73       39.68      2.76 o 
  -6   4   4       88.25       89.11      3.36 o 
  -5   4   4      227.24      214.96      5.09 o 
  -4   4   4      785.96      779.80     12.59 o 
  -3   4   4       30.86       28.63      1.57 o 
  -2   4   4       50.24       58.25      2.16 o 
  -1   4   4       10.89        5.37      1.01 o 
   0   4   4     1633.21     1727.75     30.15 o 
   1   4   4      506.81      457.56     15.80 o 
   2   4   4      352.83      357.11      9.48 o 
   3   4   4       10.74       15.56      4.73 o 
   4   4   4       15.78       12.48      2.16 o 
   5   4   4       85.58       89.24      4.97 o 
  -7   5   4       89.59       74.51      3.91 o 
  -6   5   4       45.27       46.25      2.64 o 
  -5   5   4       53.47       55.55      2.46 o 
  -4   5   4      293.25      283.45      5.75 o 
  -3   5   4     1194.69     1175.73     17.60 o 
  -2   5   4      660.98      699.64     10.83 o 
  -1   5   4      962.13      968.54     14.20 o 
   0   5   4      380.37      452.01      7.06 o 
   1   5   4      737.71      814.88     18.23 o 
   2   5   4      345.74      328.34      8.88 o 
   3   5   4      457.45      466.41     12.24 o 
   4   5   4       71.86       73.98      4.10 o 
   5   5   4       46.06       55.88      4.16 o 
  -7   6   4       40.36       37.04      2.69 o 
  -6   6   4       34.26       47.11      2.69 o 
  -5   6   4       11.44        8.74      1.38 o 
  -4   6   4      126.70      119.16      3.31 o 
  -3   6   4      302.48      344.64      6.30 o 
  -2   6   4      292.71      275.16      5.05 o 
  -1   6   4      475.96      434.61      6.99 o 
   0   6   4       58.00       53.95      2.88 o 
   1   6   4       48.87       41.24      2.27 o 
   2   6   4      158.81      174.94      5.65 o 
   3   6   4        0.47        6.58      1.61 o 
   4   6   4       11.83       13.92      2.25 o 
   5   6   4      115.65      120.72      6.22 o 
  -7   7   4       91.86      101.70      3.94 o 
  -6   7   4        7.48        8.06      1.60 o 
  -5   7   4       49.16       49.18      2.38 o 
  -4   7   4       67.36       68.99      2.53 o 
  -3   7   4      967.52      959.34     14.68 o 
  -2   7   4      667.38      692.85     10.76 o 
  -1   7   4      119.26       97.51      6.32 o 
   0   7   4       45.55       54.06      4.47 o 
   1   7   4       12.95       14.35      1.50 o 
   2   7   4      187.96      221.65      6.67 o 
   3   7   4      390.55      378.56     10.45 o 
   4   7   4        1.81        3.85      1.62 o 
   5   7   4        1.86        7.52      2.10 o 
  -6   8   4       52.39       52.73      2.76 o 
  -5   8   4      251.58      236.36      5.43 o 
  -4   8   4        0.30        0.77      0.85 o 
  -3   8   4        5.30        7.50      1.04 o 
  -2   8   4      118.36      126.07      2.94 o 
  -1   8   4     2794.18     2886.90    108.04 o 
   0   8   4      279.55      284.17      4.86 o 
   1   8   4     1062.86      923.29     29.10 o 
   2   8   4        0.15        2.01      1.05 o 
   3   8   4       21.40       21.16      2.24 o 
   4   8   4       34.74       32.47      3.01 o 
   5   8   4      263.38      251.80      8.95 o 
  -6   9   4       78.89       81.12      3.25 o 
  -5   9   4        2.87        5.18      1.27 o 
  -4   9   4      106.31       92.49      2.93 o 
  -3   9   4      788.19      718.46     11.46 o 
  -2   9   4        0.14        0.12      0.58 o 
  -1   9   4     2057.84     1992.51     43.02 o 
   0   9   4      181.07      205.36      3.79 o 
   1   9   4        1.23        7.91      2.08 o 
   2   9   4       82.20       83.48      5.40 o 
   3   9   4      155.26      145.66      5.74 o 
   4   9   4      164.89      152.55      8.44 o 
   5   9   4       16.46       21.44      3.43 o 
  -6  10   4       66.11       65.81      3.02 o 
  -5  10   4      282.54      249.45      5.63 o 
  -4  10   4      180.73      166.71      4.06 o 
  -3  10   4        0.14        1.68      0.82 o 
  -2  10   4      251.02      261.91      4.92 o 
  -1  10   4     1216.84     1265.38     39.79 o 
   0  10   4       42.89       42.46      1.50 o 
   1  10   4     1149.39     1218.08     20.72 o 
   2  10   4       39.48       39.52      2.51 o 
   3  10   4       47.39       46.04      3.02 o 
   4  10   4       16.34       15.37      2.34 o 
  -6  11   4      317.97      300.26      6.78 o 
  -5  11   4       20.50       26.22      1.93 o 
  -4  11   4       35.20       37.02      1.95 o 
  -3  11   4      865.89      778.97     12.30 o 
  -2  11   4      265.52      292.43      5.36 o 
  -1  11   4     1583.95     1538.26     38.08 o 
   0  11   4       34.32       33.42      1.35 o 
   1  11   4       78.40       85.19      2.65 o 
   2  11   4      354.72      330.21      9.28 o 
   3  11   4       99.27      110.56      4.67 o 
   4  11   4       63.59       65.14      3.86 o 
  -6  12   4        0.23        3.29      1.39 o 
  -5  12   4       29.49       30.13      3.61 o 
  -4  12   4      146.09      149.88      3.84 o 
  -3  12   4        5.71        6.37      1.27 o 
  -2  12   4      282.12      309.76      5.61 o 
  -1  12   4     1582.22     1552.88     22.24 o 
   0  12   4        2.50        3.88      0.68 o 
   1  12   4      113.51      102.44      4.98 o 
   2  12   4       25.53       33.04      2.38 o 
   3  12   4       61.05       56.43      3.27 o 
   4  12   4       13.97       10.53      2.07 o 
  -6  13   4       14.70       19.77      2.03 o 
  -5  13   4       47.22       39.69      2.25 o 
  -4  13   4        1.65        1.85      0.96 o 
  -3  13   4      842.32      820.76     12.92 o 
  -2  13   4      330.55      290.90      5.36 o 
  -1  13   4      808.24      787.04     14.45 o 
   0  13   4      127.58      124.03      3.43 o 
   1  13   4       26.63       28.58      2.88 o 
   2  13   4      222.47      218.35      6.60 o 
   3  13   4      216.20      199.52     12.06 o 
   4  13   4       10.66       16.50      2.32 o 
  -6  14   4       38.01       41.32      2.60 o 
  -5  14   4       14.90       13.28      1.57 o 
  -4  14   4      772.82      730.16     12.04 o 
  -3  14   4       36.13       37.31      1.83 o 
  -2  14   4       23.21       28.29      1.47 o 
  -1  14   4       49.92       44.14      3.46 o 
   0  14   4      429.27      371.69     14.17 o 
   1  14   4       19.97       15.89      1.31 o 
   2  14   4       85.83       74.36      3.44 o 
   3  14   4       56.68       57.76      3.32 o 
   4  14   4       23.99       27.70      5.37 o 
  -6  15   4       38.68       45.60      3.23 o 
  -5  15   4        9.30        9.34      1.44 o 
  -4  15   4       72.78       77.81      2.75 o 
  -3  15   4      132.47      125.93      3.29 o 
  -2  15   4      675.37      651.17     10.36 o 
  -1  15   4      272.69      262.63      5.87 o 
   0  15   4        0.03        5.77      0.79 o 
   1  15   4       12.30       15.94      1.35 o 
   2  15   4      142.77      148.86      5.15 o 
   3  15   4       12.42       17.21      2.18 o 
   4  15   4      111.33      104.73      5.94 o 
  -6  16   4      113.90      117.61      6.20 o 
  -5  16   4        3.19        5.33      1.57 o 
  -4  16   4      527.98      484.51     10.19 o 
  -3  16   4       54.19       44.62      2.37 o 
  -2  16   4       12.20       13.54      1.45 o 
  -1  16   4      136.68      140.52      3.78 o 
   0  16   4      717.10      745.65     11.42 o 
   1  16   4        7.99       10.09      2.55 o 
   2  16   4      266.81      252.44      7.34 o 
   3  16   4        1.34        2.14      1.34 o 
   4  16   4        6.33        8.85      2.02 o 
  -6  17   4       76.06       79.08      3.94 o 
  -5  17   4       74.05       66.09      4.31 o 
  -4  17   4      234.71      194.95      5.46 o 
  -3  17   4       13.81       11.35      1.55 o 
  -2  17   4      294.16      288.11      6.43 o 
  -1  17   4        6.90        6.69      1.38 o 
   0  17   4      204.47      186.15     12.49 o 
   1  17   4      253.28      233.68      6.63 o 
   2  17   4      293.96      287.31     11.74 o 
   3  17   4       51.47       51.05      4.58 o 
   4  17   4      106.04      106.27      7.17 o 
  -6  18   4      257.46      256.51      7.36 o 
  -5  18   4       96.37       87.98      3.77 o 
  -4  18   4       64.19       77.25      3.32 o 
  -3  18   4        4.39        1.78      1.10 o 
  -2  18   4      378.81      332.94      7.18 o 
  -1  18   4        5.82        7.69      1.22 o 
   0  18   4      832.13      815.65     14.42 o 
   1  18   4        4.43        3.41      2.22 o 
   2  18   4       67.29       76.59      5.19 o 
   3  18   4       35.76       46.28      4.61 o 
   4  18   4       62.62       65.61      5.71 o 
  -6  19   4       10.77       14.53      2.34 o 
  -5  19   4        6.96        6.12      1.68 o 
  -4  19   4       68.28       66.48      3.10 o 
  -3  19   4       29.49       23.63      1.97 o 
  -2  19   4      599.89      589.37     11.27 o 
  -1  19   4      242.18      229.54      5.41 o 
   0  19   4       46.79       35.67      2.39 o 
   1  19   4      307.49      261.18     11.09 o 
   2  19   4      390.38      369.59     14.19 o 
   3  19   4        1.75        3.81      2.17 o 
   4  19   4       81.31       96.09      6.87 o 
  -6  20   4      163.86      169.64      6.56 o 
  -5  20   4      104.89       97.39      4.07 o 
  -4  20   4       76.94       78.07      3.68 o 
  -3  20   4      270.06      247.92      6.17 o 
  -2  20   4       22.77       18.99      1.76 o 
  -1  20   4      135.00      119.22      3.63 o 
   0  20   4      300.74      307.70      6.64 o 
   1  20   4       85.34       75.08      9.10 o 
   2  20   4      289.81      255.29     10.81 o 
   3  20   4       77.63       69.10      5.38 o 
   4  20   4       71.52       85.69      6.52 o 
  -6  21   4        0.01        2.69      1.81 o 
  -5  21   4        1.15        1.96      1.56 o 
  -4  21   4       76.50       73.53      3.33 o 
  -3  21   4       36.57       42.34      3.64 o 
  -2  21   4        1.70        0.24      1.08 o 
  -1  21   4        0.55        1.19      1.02 o 
   0  21   4       85.12       82.25      7.93 o 
   1  21   4      131.52      115.73      6.37 o 
   2  21   4       44.44       42.86      3.93 o 
   3  21   4      165.43      159.62      8.53 o 
  -5  22   4      158.71      153.95      5.28 o 
  -4  22   4       13.86       13.96      1.94 o 
  -3  22   4      216.08      191.37      5.37 o 
  -2  22   4       92.89       80.55      3.14 o 
  -1  22   4       12.30       10.31      1.42 o 
   0  22   4      179.11      172.86      4.55 o 
   1  22   4       16.99       16.79      2.93 o 
  -5  23   4        0.80        0.55      1.75 o 
  -4  23   4       84.92       84.49      4.45 o 
  -3  23   4      115.11       93.34      9.10 o 
  -2  23   4      290.50      253.71      7.66 o 
  -1  23   4      240.16      221.69      6.80 o 
   0  23   4        6.15        2.45      1.39 o 
   1  23   4        3.68        1.36      2.06 o 
  -5  24   4      273.40      270.20      9.18 o 
  -4  24   4        0.83        1.93      1.78 o 
  -3  24   4       10.97       13.13      2.77 o 
  -2  24   4       58.88       58.11      4.13 o 
  -1  24   4       23.90       23.41      2.34 o 
   0  24   4       61.39       66.01      3.50 o 
   1  24   4      251.70      273.07     11.30 o 
  -5  25   4        7.72       14.32      2.84 o 
  -4  25   4        5.30        8.45      2.33 o 
  -3  25   4      405.05      415.32     11.40 o 
  -2  25   4      322.08      288.23      8.56 o 
  -1  25   4       61.17       62.27      3.46 o 
   0  25   4       39.49       40.07      2.91 o 
   1  25   4       81.97       85.45      5.97 o 
  -5  26   4      144.98      145.61      7.51 o 
  -4  26   4        0.07        3.31      1.92 o 
  -3  26   4      306.18      319.60     21.66 o 
  -2  26   4       16.36       21.28      2.51 o 
  -1  26   4       15.10       12.05      2.71 o 
   0  26   4       13.03       13.51      2.14 o 
   1  26   4      277.15      295.35     12.31 o 
  -5  27   4       19.21       31.47      3.65 o 
  -4  27   4       24.24       25.96      3.22 o 
  -3  27   4       23.02       27.25      3.09 o 
  -2  27   4        1.01        4.45      1.93 o 
  -1  27   4       98.39      101.36      4.65 o 
   0  27   4       53.93       55.83      3.46 o 
   1  27   4        0.48        6.44      2.82 o 
  -4  28   4        2.65        1.84      2.03 o 
  -3  28   4       84.62       78.70      6.59 o 
  -2  28   4       19.16       18.98      2.62 o 
  -1  28   4      129.97      129.90      5.39 o 
   0  28   4        0.51        2.23      2.03 o 
   1  28   4        2.77        0.62      2.50 o 
  -4  29   4        7.34       14.77      4.68 o 
  -3  29   4        8.05        8.65      2.35 o 
  -2  29   4      154.41      137.90      5.74 o 
  -1  29   4       20.79       27.19      2.85 o 
   0  29   4       25.02       26.29      2.77 o 
   1  29   4        0.86        0.51      2.38 o 
  -4  30   4        1.43        5.99      2.45 o 
  -3  30   4       33.92       37.31      3.62 o 
  -2  30   4        1.69        3.96      1.91 o 
  -1  30   4        9.54       12.91      3.07 o 
   0  30   4       34.40       48.14      3.90 o 
   1  30   4       11.55       11.61      3.43 o 
  -4  31   4      308.33      343.09     11.03 o 
  -3  31   4       96.62      100.75      6.67 o 
  -2  31   4      101.61       96.46      5.00 o 
  -1  31   4       84.97       81.17      4.50 o 
   0  31   4        1.10        3.11      2.02 o 
   1  31   4        5.74        7.15      3.23 o 
  -4  32   4      119.04      135.86      6.67 o 
  -3  32   4       18.32       19.77      3.02 o 
  -2  32   4        9.93       13.38      2.65 o 
  -1  32   4       66.00       68.09      4.27 o 
   0  32   4      111.90      111.44      5.23 o 
   1  32   4        9.36        6.62      3.45 o 
  -3  33   4       18.34       21.51      3.18 o 
  -2  33   4      205.57      200.94      7.61 o 
  -1  33   4       34.64       31.50      3.30 o 
   0  33   4        0.01        2.88      2.66 o 
   1  33   4        6.94        9.26      3.48 o 
  -3  34   4        0.03        1.67      2.09 o 
  -2  34   4        1.14        6.77      2.35 o 
  -1  34   4       15.85       16.46      2.86 o 
   0  34   4      109.67       99.72      7.36 o 
   1  34   4        1.31       -1.13      2.77 o 
  -2  35   4       96.53       95.84      5.35 o 
  -1  35   4        3.11        4.16      2.30 o 
   0  35   4       51.70       59.76      6.24 o 
  -2  36   4        4.08        6.05      2.52 o 
  -1  36   4        6.61        6.64      2.90 o 
   0  36   4       22.84       28.28      4.95 o 
  -7   0   5       41.58       46.93      5.44 o 
  -5   0   5        4.73        4.05      1.85 o 
  -3   0   5       22.56       29.97      2.44 o 
  -1   0   5       25.44       30.91      6.12 o 
   1   0   5       89.79       65.64      4.61 o 
   3   0   5       92.99      103.40      6.83 o 
  -7   1   5      229.97      236.82      6.31 o 
  -6   1   5        0.54       -0.31      1.26 o 
  -5   1   5      118.45      106.46      3.52 o 
  -4   1   5       82.70      101.77      6.68 o 
  -3   1   5      380.26      365.19      6.75 o 
  -2   1   5        2.20        2.31      0.77 o 
  -1   1   5      292.02      297.22      7.06 o 
   0   1   5      308.29      321.51      8.55 o 
   1   1   5      141.65      140.58      4.97 o 
   2   1   5       78.64       85.11      4.00 o 
   3   1   5      798.91      772.27     18.88 o 
   4   1   5        1.03        1.54      1.58 o 
  -7   2   5       30.19       37.61      2.75 o 
  -6   2   5      107.58      108.42      3.80 o 
  -5   2   5       13.98       20.14      2.33 o 
  -4   2   5     1717.45     1696.02     25.18 o 
  -3   2   5      181.78      180.33      4.14 o 
  -2   2   5      108.83      117.01      2.95 o 
  -1   2   5      223.30      188.98      5.68 o 
   0   2   5      298.04      339.82     24.57 o 
   1   2   5        0.41        3.64      1.31 o 
   2   2   5      534.60      504.81     12.93 o 
   3   2   5      186.37      196.10      6.99 o 
   4   2   5        2.94        1.89      2.25 o 
  -7   3   5      195.53      195.67      5.64 o 
  -6   3   5        0.32        3.77      1.46 o 
  -5   3   5       63.57       68.96      2.86 o 
  -4   3   5       46.24       55.88      3.52 o 
  -3   3   5       32.67       41.09      1.97 o 
  -2   3   5       42.47       36.07      1.64 o 
  -1   3   5      124.34      105.28      5.83 o 
   0   3   5       36.84       23.75      2.89 o 
   1   3   5      130.01      145.25      5.06 o 
   2   3   5       19.41       27.79      2.50 o 
   3   3   5      188.44      188.87      6.75 o 
   4   3   5       39.06       43.28      3.66 o 
  -7   4   5       13.60       20.12      2.28 o 
  -6   4   5      433.52      416.88      8.53 o 
  -5   4   5      707.71      669.11     12.40 o 
  -4   4   5       31.07       34.14      2.57 o 
  -3   4   5      315.13      303.89      5.91 o 
  -2   4   5      369.03      380.73      6.70 o 
  -1   4   5      178.92      202.08      4.52 o 
   0   4   5      511.35      482.93      9.08 o 
   1   4   5      348.46      330.08     12.79 o 
   2   4   5      158.83      141.00      9.89 o 
   3   4   5       67.86       72.49      3.93 o 
   4   4   5       11.13       14.82      2.59 o 
  -6   5   5       77.00       84.67      3.38 o 
  -5   5   5      280.56      295.41      7.46 o 
  -4   5   5       50.75       52.67      2.39 o 
  -3   5   5      145.99      134.98      3.47 o 
  -2   5   5      265.89      248.45      4.86 o 
  -1   5   5        4.83        5.14      0.78 o 
   0   5   5       60.78       67.27      4.90 o 
   1   5   5      148.40      135.22      4.84 o 
   2   5   5      454.69      439.34     16.25 o 
   3   5   5       24.30       28.44      2.75 o 
   4   5   5      152.72      157.69      6.55 o 
  -6   6   5      238.46      228.45      9.53 o 
  -5   6   5      202.97      185.92      4.76 o 
  -4   6   5      559.13      521.06     10.06 o 
  -3   6   5      272.23      278.91      5.59 o 
  -2   6   5       22.72       27.29      1.50 o 
  -1   6   5       15.08       16.14      1.55 o 
   0   6   5      270.85      256.53      8.36 o 
   1   6   5        0.51        3.60      1.24 o 
   2   6   5      645.70      627.98     15.41 o 
   3   6   5        0.01        1.43      1.34 o 
   4   6   5        1.48        6.10      1.91 o 
  -6   7   5      119.51      117.99      4.02 o 
  -5   7   5      126.42      117.21      3.70 o 
  -4   7   5       48.39       55.93      2.46 o 
  -3   7   5      317.15      287.20      5.77 o 
  -2   7   5      873.06      855.35     13.17 o 
  -1   7   5        1.80        5.25      1.99 o 
   0   7   5       32.33       32.41      3.55 o 
   1   7   5      324.48      314.34      9.95 o 
   2   7   5      665.18      636.41     15.56 o 
   3   7   5       36.89       41.43      3.90 o 
   4   7   5      208.76      217.71      7.93 o 
  -6   8   5       68.75       72.07      3.17 o 
  -5   8   5       11.31       12.54      1.58 o 
  -4   8   5      710.62      701.71     11.75 o 
  -3   8   5      144.38      139.51      3.54 o 
  -2   8   5      184.00      161.99      3.66 o 
  -1   8   5      161.86      165.00      6.38 o 
   0   8   5      469.69      489.16     12.87 o 
   1   8   5      253.90      271.05      7.74 o 
   2   8   5       95.20      107.39      4.70 o 
   3   8   5        4.55        4.14      1.52 o 
   4   8   5       10.29       14.74      2.44 o 
  -6   9   5       23.36       32.17      2.42 o 
  -5   9   5        0.10       -1.25      1.86 o 
  -4   9   5      214.82      209.17      4.86 o 
  -3   9   5      240.33      212.98      4.62 o 
  -2   9   5      158.71      161.55      4.20 o 
  -1   9   5        0.06        0.02      0.58 o 
   0   9   5      430.20      460.90      8.91 o 
   1   9   5       81.20       72.23      3.39 o 
   2   9   5      131.88      120.16      6.61 o 
   3   9   5        0.00        0.17      1.18 o 
   4   9   5      155.79      152.48      6.36 o 
  -6  10   5      301.70      287.30      6.71 o 
  -5  10   5        5.38        2.71      1.19 o 
  -4  10   5      663.11      628.27     10.78 o 
  -3  10   5       18.89       18.99      1.46 o 
  -2  10   5       66.36       73.25      3.00 o 
  -1  10   5       38.68       35.11      1.53 o 
   0  10   5     1268.81     1249.11     27.00 o 
   1  10   5      147.11      149.95      5.18 o 
   2  10   5       35.99       33.86      3.51 o 
   3  10   5        2.85        6.68      1.72 o 
   4  10   5       50.06       56.08      3.85 o 
  -6  11   5      225.31      228.16      5.84 o 
  -5  11   5        9.43        7.72      1.40 o 
  -4  11   5      120.58      113.94      3.46 o 
  -3  11   5        0.98        1.63      0.90 o 
  -2  11   5      479.98      453.52      7.75 o 
  -1  11   5      196.93      180.24      4.38 o 
   0  11   5      125.45      130.31     12.81 o 
   1  11   5      200.39      189.51     10.83 o 
   2  11   5      169.45      167.90      5.87 o 
   3  11   5        0.89        0.83      1.36 o 
   4  11   5      165.18      160.48      8.30 o 
  -6  12   5       86.04       83.75      3.47 o 
  -5  12   5      121.66      111.62      3.59 o 
  -4  12   5      552.17      540.84      9.59 o 
  -3  12   5        7.50       11.43      1.56 o 
  -2  12   5       23.32       34.90      1.69 o 
  -1  12   5       27.49       22.61      1.36 o 
   0  12   5       50.20       52.85      4.08 o 
   1  12   5       83.22       64.18      7.28 o 
   2  12   5       68.36       69.32      3.59 o 
   3  12   5       13.05       13.93      3.30 o 
   4  12   5        0.41        4.18      1.81 o 
  -6  13   5       70.03       70.75      3.30 o 
  -5  13   5        2.24        3.79      1.26 o 
  -4  13   5       38.23       33.51      2.03 o 
  -3  13   5      203.39      173.91      4.08 o 
  -2  13   5      311.24      288.35      5.49 o 
  -1  13   5        0.87        1.98      0.75 o 
   0  13   5       46.93       46.93      2.12 o 
   1  13   5       40.84       41.41      2.61 o 
   2  13   5      447.26      443.63     11.69 o 
   3  13   5       51.47       48.88      3.30 o 
   4  13   5       14.65       15.76      2.57 o 
  -6  14   5       43.56       47.45      2.81 o 
  -5  14   5      233.29      214.20      5.28 o 
  -4  14   5       75.19       82.40      2.93 o 
  -3  14   5       14.50       13.15      1.34 o 
  -2  14   5       44.11       34.95      1.71 o 
  -1  14   5      473.98      435.07      7.58 o 
   0  14   5        0.15        3.40      1.00 o 
   1  14   5      443.78      447.55     11.38 o 
   2  14   5       27.25       33.16      2.62 o 
   3  14   5       16.03       12.27      2.05 o 
   4  14   5       31.16       35.42      3.32 o 
  -6  15   5       48.41       44.42      3.28 o 
  -5  15   5        1.01        2.90      1.49 o 
  -4  15   5       12.20       10.62      1.39 o 
  -3  15   5      198.36      179.94      4.21 o 
  -2  15   5      312.01      288.78      5.54 o 
  -1  15   5      192.45      217.69      9.27 o 
   0  15   5      967.94      948.43     18.17 o 
   1  15   5       61.69       62.28      3.19 o 
   2  15   5       35.04       29.69      2.52 o 
   3  15   5       10.80       14.98      2.18 o 
   4  15   5        0.71        0.59      2.82 o 
  -6  16   5       23.47       23.62      2.66 o 
  -5  16   5      281.97      259.81      7.05 o 
  -4  16   5       10.97        9.43      1.64 o 
  -3  16   5       43.49       45.34      2.50 o 
  -2  16   5      307.19      285.20      8.99 o 
  -1  16   5     1345.12     1313.85     22.30 o 
   0  16   5      184.33      201.20     13.19 o 
   1  16   5      191.70      170.35      8.32 o 
   2  16   5       26.14       23.29      3.51 o 
   3  16   5        0.78        3.48      2.21 o 
  -6  17   5       55.32       52.27      3.50 o 
  -5  17   5        6.99       11.20      1.99 o 
  -4  17   5       42.94       47.06      2.74 o 
  -3  17   5      319.28      290.26      6.87 o 
  -2  17   5     1044.74      984.32     18.15 o 
  -1  17   5     1416.13     1409.11     23.86 o 
   0  17   5       49.93       43.06      2.80 o 
   1  17   5       21.81       29.66      3.51 o 
   2  17   5       42.73       46.33      4.62 o 
   3  17   5      204.89      210.40     10.53 o 
  -6  18   5        0.41        1.28      1.68 o 
  -5  18   5      123.57      117.34      4.54 o 
  -4  18   5        3.95        6.16      2.11 o 
  -3  18   5       28.30       32.36      2.27 o 
  -2  18   5       35.76       52.48      2.63 o 
  -1  18   5        8.68       22.25      8.82 o 
   0  18   5       64.43       50.22      3.05 o 
   1  18   5      184.29      193.31      9.11 o 
   2  18   5        5.38        9.35      2.54 o 
   3  18   5       42.21       52.71      5.12 o 
  -6  19   5       47.17       54.63      3.61 o 
  -5  19   5       17.76       17.57      2.92 o 
  -4  19   5       68.84       70.38      3.30 o 
  -3  19   5      721.35      639.54     12.58 o 
  -2  19   5      551.08      505.84     10.14 o 
  -1  19   5     1030.83     1019.81     29.52 o 
   0  19   5      198.88      177.49     13.60 o 
   1  19   5       60.94       42.99      4.13 o 
   2  19   5       26.07       27.37      3.64 o 
   3  19   5      346.32      350.90     14.95 o 
  -5  20   5       83.83       73.47      3.66 o 
  -4  20   5      106.56      104.08      4.07 o 
  -3  20   5        0.10        3.76      1.86 o 
  -2  20   5       30.85       31.95      2.82 o 
  -1  20   5       11.58       15.72      2.35 o 
   0  20   5      208.44      201.89      6.41 o 
   1  20   5      170.77      178.94      8.73 o 
   2  20   5       53.11       40.53      4.33 o 
   3  20   5       56.92       55.94      5.26 o 
  -5  21   5        7.28        4.85      2.34 o 
  -4  21   5       63.19       62.74      3.23 o 
  -3  21   5      148.29      147.58      6.70 o 
  -2  21   5        8.04       13.09      1.74 o 
  -1  21   5      115.22      123.96      3.91 o 
   0  21   5       55.60       71.31     11.13 o 
   1  21   5        3.90        3.43      2.05 o 
   2  21   5       15.94       16.56      3.11 o 
   3  21   5       92.35      106.78      7.19 o 
  -5  22   5       34.61       36.72      2.93 o 
  -4  22   5       35.57       44.19      2.89 o 
  -3  22   5      117.97      122.26      4.25 o 
  -2  22   5      201.81      201.74      5.44 o 
  -1  22   5      101.92      123.05      8.27 o 
   0  22   5      265.16      258.40     13.68 o 
   1  22   5       23.88       23.64      3.41 o 
   2  22   5       87.34       84.49      5.92 o 
  -5  23   5        1.33        0.52      1.48 o 
  -4  23   5       16.44       19.06      2.15 o 
  -3  23   5        0.59        2.99      1.44 o 
  -2  23   5      428.21      437.74      9.34 o 
  -1  23   5      295.97      285.86      6.71 o 
   0  23   5        6.16        7.79      3.83 o 
  -5  24   5       24.71       25.79      3.23 o 
  -4  24   5        4.38        6.74      3.24 o 
  -3  24   5        9.82       14.03      2.41 o 
  -2  24   5       45.99       57.68      6.35 o 
  -1  24   5       14.39       17.45      2.25 o 
   0  24   5      284.68      272.78     11.39 o 
  -5  25   5       10.50        5.86      3.51 o 
  -4  25   5       16.66       17.89      2.87 o 
  -3  25   5       11.27       10.58      2.64 o 
  -2  25   5      242.53      237.08     10.97 o 
  -1  25   5       39.64       35.69      2.93 o 
   0  25   5      112.22      124.64      7.28 o 
  -5  26   5        0.78        3.81      2.40 o 
  -4  26   5       60.67       67.00      4.53 o 
  -3  26   5       66.38       58.29      4.08 o 
  -2  26   5       25.30       23.56      2.74 o 
  -1  26   5        0.05        0.49      1.42 o 
   0  26   5      158.72      170.06      8.78 o 
  -4  27   5      132.66      138.73      6.38 o 
  -3  27   5        0.33        0.75      1.81 o 
  -2  27   5        5.62       11.55      2.30 o 
  -1  27   5        1.46        1.70      1.61 o 
   0  27   5        3.16        9.33      3.02 o 
  -4  28   5       44.60       56.47      4.47 o 
  -3  28   5       20.91       23.80      3.76 o 
  -2  28   5        9.24       12.04      2.37 o 
  -1  28   5       12.20       13.81      2.26 o 
   0  28   5       56.14       68.60      5.73 o 
  -4  29   5       23.84       23.20      3.38 o 
  -3  29   5      121.71      130.94      5.96 o 
  -2  29   5      197.67      199.55     10.69 o 
  -1  29   5       80.18       84.28      4.47 o 
   0  29   5        0.07        0.61      2.33 o 
  -4  30   5        6.17       13.63      2.88 o 
  -3  30   5       48.01       64.06      4.58 o 
  -2  30   5        3.96        8.21      2.12 o 
  -1  30   5       16.23       19.09      2.66 o 
   0  30   5       28.74       27.18      4.22 o 
  -3  31   5       46.27       49.99      4.20 o 
  -2  31   5       74.78       69.94      4.44 o 
  -1  31   5      217.47      218.46      7.71 o 
   0  31   5       33.41       26.19      4.28 o 
  -3  32   5      161.28      162.13      7.09 o 
  -2  32   5       47.02       40.01      3.67 o 
  -1  32   5      171.39      177.97     12.69 o 
   0  32   5       11.08       10.98      3.50 o 
  -3  33   5      138.60      148.96      6.87 o 
  -2  33   5        3.27        5.87      2.36 o 
  -1  33   5        1.23        7.36      2.26 o 
   0  33   5        2.99        3.29      2.95 o 
  -2  34   5       16.32       20.13      3.11 o 
  -1  34   5      106.35      107.99      7.89 o 
   0  34   5       44.06       40.67      5.33 o 
  -6   0   6      136.55      130.03      6.97 o 
  -4   0   6        2.17       13.61      3.63 o 
  -2   0   6        3.25        2.90      3.01 o 
   0   0   6      778.03      719.55     24.14 o 
  -6   1   6       22.29       24.54      2.20 o 
  -5   1   6        5.23        2.96      1.31 o 
  -4   1   6      617.24      616.39     10.76 o 
  -3   1   6        8.13       10.47      1.34 o 
  -2   1   6      815.89      788.88     12.46 o 
  -1   1   6       38.09       36.32      1.66 o 
   0   1   6       11.45        6.73      2.06 o 
   1   1   6        7.60       12.44      1.89 o 
   2   1   6     1328.05     1277.00     28.97 o 
   3   1   6       36.49       45.92      3.61 o 
  -6   2   6      107.73      111.20      3.95 o 
  -5   2   6       23.24       25.29      2.00 o 
  -4   2   6      761.09      753.13     12.63 o 
  -3   2   6        0.02       -1.26      0.90 o 
  -2   2   6       85.76       91.50      3.17 o 
  -1   2   6        9.27        4.87      1.48 o 
   0   2   6      615.09      623.23     15.13 o 
   1   2   6      442.69      426.94     11.40 o 
   2   2   6      755.06      746.43     33.86 o 
   3   2   6      133.26      127.03      5.67 o 
  -6   3   6        5.42        2.86      1.48 o 
  -5   3   6       72.28       73.24      3.00 o 
  -4   3   6       80.25       86.23      3.13 o 
  -3   3   6       30.78       35.44      2.00 o 
  -2   3   6      896.59      853.40     13.34 o 
  -1   3   6      397.37      407.38     12.05 o 
   0   3   6        0.05        7.15      1.57 o 
   1   3   6      363.87      329.11      9.40 o 
   2   3   6       41.68       56.37      3.55 o 
   3   3   6       29.81       33.16      3.32 o 
  -6   4   6       74.09       72.30      3.26 o 
  -5   4   6        3.07        3.97      1.34 o 
  -4   4   6      547.05      553.60      9.91 o 
  -3   4   6      396.89      384.17      7.23 o 
  -2   4   6       28.38       23.33      1.99 o 
  -1   4   6      175.07      179.79      6.52 o 
   0   4   6      511.21      486.02     18.57 o 
   1   4   6       44.44       43.61      2.92 o 
   2   4   6      229.45      227.85      7.59 o 
   3   4   6       54.59       54.66      3.95 o 
  -6   5   6        3.55        5.14      1.49 o 
  -5   5   6      177.47      163.47      4.55 o 
  -4   5   6      408.48      394.96      7.67 o 
  -3   5   6      385.66      381.32      7.19 o 
  -2   5   6       75.15       78.40      2.75 o 
  -1   5   6      664.44      657.25     18.33 o 
   0   5   6      113.37       89.50      3.97 o 
   1   5   6       28.24       24.06      2.33 o 
   2   5   6        3.02        6.70      3.05 o 
   3   5   6      171.89      166.53      8.01 o 
  -6   6   6       62.47       62.32      3.16 o 
  -5   6   6        5.85        7.17      1.85 o 
  -4   6   6        4.64        3.93      1.60 o 
  -3   6   6      228.06      205.18      4.68 o 
  -2   6   6        9.14       10.39      1.16 o 
  -1   6   6       87.95       82.05      7.45 o 
   0   6   6      158.02      162.28      5.65 o 
   1   6   6        3.91        3.90      1.36 o 
   2   6   6        1.14        1.38      1.33 o 
   3   6   6       56.14       56.43      3.79 o 
  -6   7   6       27.64       30.62      2.40 o 
  -5   7   6        0.65        2.48      1.26 o 
  -4   7   6       19.82       20.56      1.81 o 
  -3   7   6      123.72      118.84      3.35 o 
  -2   7   6      157.63      145.41      3.68 o 
  -1   7   6      204.16      180.74      6.29 o 
   0   7   6      186.62      193.03      6.29 o 
   1   7   6      258.15      277.27      8.28 o 
   2   7   6        1.40        2.84      1.41 o 
   3   7   6       93.17      101.99      5.04 o 
  -6   8   6        0.26       -0.44      1.29 o 
  -5   8   6      281.14      273.90      6.24 o 
  -4   8   6       20.00       20.70      2.81 o 
  -3   8   6       57.82       53.67      2.34 o 
  -2   8   6        3.09        2.40      0.90 o 
  -1   8   6       29.15       42.54      2.39 o 
   0   8   6      213.05      224.33      8.25 o 
   1   8   6      627.41      559.08     14.07 o 
   2   8   6       28.29       25.00      5.38 o 
   3   8   6        7.73        8.44      2.13 o 
  -6   9   6        2.21        0.54      1.41 o 
  -5   9   6        2.47        4.99      1.39 o 
  -4   9   6        0.00       -1.13      0.96 o 
  -3   9   6       97.38       92.86      3.10 o 
  -2   9   6       45.91       43.80      1.93 o 
  -1   9   6      121.77      118.15      5.39 o 
   0   9   6      189.22      168.28      5.75 o 
   1   9   6      103.01       96.52      4.28 o 
   2   9   6       42.69       41.49      4.90 o 
   3   9   6       28.07       37.11      3.33 o 
  -6  10   6       24.60       26.88      2.36 o 
  -5  10   6      239.30      241.95      5.78 o 
  -4  10   6        7.78        4.92      1.27 o 
  -3  10   6      260.71      261.11      5.53 o 
  -2  10   6      168.73      175.89      7.73 o 
  -1  10   6      546.29      535.66     18.84 o 
   0  10   6       15.56       20.19      2.15 o 
   1  10   6       43.04       48.98      3.09 o 
   2  10   6       98.14       88.43      5.61 o 
   3  10   6       34.17       38.02      3.36 o 
  -6  11   6      143.10      156.92      8.00 o 
  -5  11   6        1.57        5.89      1.42 o 
  -4  11   6        0.73        1.18      1.12 o 
  -3  11   6      956.66      916.02     14.58 o 
  -2  11   6     1369.69     1293.00     19.36 o 
  -1  11   6       59.40       55.59      7.94 o 
   0  11   6       61.87       47.49      2.89 o 
   1  11   6        4.01        1.42      1.24 o 
   2  11   6       43.28       52.60      3.39 o 
   3  11   6       42.34       52.37      4.76 o 
  -6  12   6      113.51      114.44      4.07 o 
  -5  12   6      163.65      153.62      4.46 o 
  -4  12   6       22.08       23.99      1.88 o 
  -3  12   6       79.53       73.88      3.59 o 
  -2  12   6      628.31      575.20     19.59 o 
  -1  12   6       89.57       94.76      8.04 o 
   0  12   6       35.85       29.32      2.44 o 
   1  12   6       89.95       89.74      4.06 o 
   2  12   6       12.55       12.18      2.05 o 
   3  12   6        5.98       10.57      2.19 o 
  -6  13   6       42.72       40.36      3.19 o 
  -5  13   6        0.02        0.06      1.15 o 
  -4  13   6      184.63      187.05      4.70 o 
  -3  13   6      457.84      423.04      7.81 o 
  -2  13   6       39.39       41.35      4.19 o 
  -1  13   6     1073.80     1065.88     32.32 o 
   0  13   6       69.89       80.53      3.75 o 
   1  13   6        1.65        2.23      1.28 o 
   2  13   6       72.33       69.76      3.86 o 
   3  13   6       30.09       38.59      6.75 o 
  -6  14   6      148.86      155.14      5.68 o 
  -5  14   6       10.03       12.04      2.01 o 
  -4  14   6      262.01      250.16      5.65 o 
  -3  14   6       30.16       26.29      1.77 o 
  -2  14   6      139.79      128.27      3.39 o 
  -1  14   6       44.92       68.95      6.26 o 
   0  14   6      714.52      644.05     15.53 o 
   1  14   6      204.16      214.68      6.96 o 
   2  14   6       39.18       36.92      4.17 o 
   3  14   6        4.58        4.99      2.21 o 
  -6  15   6       80.75       80.17      4.20 o 
  -5  15   6       10.51        9.19      1.90 o 
  -4  15   6       71.07       74.81      4.19 o 
  -3  15   6      106.24      100.18      3.70 o 
  -2  15   6        5.60        5.95      1.32 o 
  -1  15   6      516.30      510.79     26.86 o 
   0  15   6       69.09       56.29      5.05 o 
   1  15   6       85.01       66.01      5.39 o 
   2  15   6       54.47       48.76      5.12 o 
   3  15   6       25.53       28.44      4.40 o 
  -6  16   6      122.38      121.14      5.02 o 
  -5  16   6        0.02        0.66      1.38 o 
  -4  16   6      162.90      155.56      5.01 o 
  -3  16   6       34.44       27.32      2.17 o 
  -2  16   6       25.13       25.80      3.12 o 
  -1  16   6     1208.50     1233.99     48.74 o 
   0  16   6      223.78      212.53     10.09 o 
   1  16   6       91.85       94.59      6.43 o 
   2  16   6      104.11      101.82      7.04 o 
   3  16   6       97.23      100.02      7.19 o 
  -6  17   6       27.53       26.51      2.85 o 
  -5  17   6       18.81       19.68      2.30 o 
  -4  17   6       25.39       27.29      2.41 o 
  -3  17   6       10.36       12.11      1.69 o 
  -2  17   6      377.27      374.24      8.18 o 
  -1  17   6       56.96       71.13      3.78 o 
   0  17   6       86.50       99.27      6.46 o 
   1  17   6        1.16        1.92      2.08 o 
   2  17   6      155.48      153.25      8.83 o 
   3  17   6        8.89        7.82      3.05 o 
  -5  18   6       28.29       29.88      2.70 o 
  -4  18   6      165.47      163.32      5.22 o 
  -3  18   6       79.43       79.31      3.37 o 
  -2  18   6        1.31        6.96      2.06 o 
  -1  18   6        0.01        1.59      1.47 o 
   0  18   6        8.95       12.69      3.01 o 
   1  18   6       36.01       39.42      4.49 o 
   2  18   6       51.25       55.05      5.27 o 
   3  18   6       25.82       37.95      4.99 o 
  -5  19   6       14.54       12.60      2.14 o 
  -4  19   6       53.62       52.65      3.68 o 
  -3  19   6        6.77        7.10      1.55 o 
  -2  19   6      204.17      210.65      5.62 o 
  -1  19   6      287.11      289.37     13.15 o 
   0  19   6       18.36       16.68      3.25 o 
   1  19   6       38.18       38.25      4.45 o 
   2  19   6      202.84      193.05     10.11 o 
  -5  20   6      100.45       93.61      4.22 o 
  -4  20   6      158.47      156.36      5.19 o 
  -3  20   6       35.00       30.95      2.35 o 
  -2  20   6      223.14      229.86      6.00 o 
  -1  20   6       55.81       50.29      8.20 o 
   0  20   6       33.89       45.41      4.46 o 
   1  20   6       60.85       55.05      5.03 o 
   2  20   6       89.27       96.83      6.83 o 
  -5  21   6       25.87       30.84      3.45 o 
  -4  21   6       10.10       11.16      1.92 o 
  -3  21   6       11.33       14.36      1.87 o 
  -2  21   6       54.88       56.32      2.85 o 
  -1  21   6        0.74        1.10      1.54 o 
   0  21   6       61.05       48.85      4.89 o 
   1  21   6        4.43        7.03      2.69 o 
   2  21   6       35.93       43.64      4.85 o 
  -5  22   6       91.47       86.52      4.16 o 
  -4  22   6       68.54       68.28      4.51 o 
  -3  22   6       32.49       27.00      2.34 o 
  -2  22   6       35.79       30.79      2.94 o 
  -1  22   6        3.37        5.31      2.05 o 
   0  22   6      301.61      298.83     12.84 o 
   1  22   6      173.05      149.21      8.41 o 
   2  22   6       51.86       53.13      5.12 o 
  -5  23   6       20.59       16.86      2.44 o 
  -4  23   6       18.09       18.05      2.27 o 
  -3  23   6        2.69        3.10      1.49 o 
  -2  23   6        0.11       -0.65      1.19 o 
  -1  23   6      149.47      150.86      7.92 o 
   0  23   6      191.68      215.89     10.36 o 
   1  23   6       79.93       83.27      6.10 o 
  -5  24   6       18.81       14.30      2.82 o 
  -4  24   6        0.47       -0.48      2.58 o 
  -3  24   6       24.22       29.65      3.09 o 
  -2  24   6        4.74        3.44      1.70 o 
  -1  24   6      143.54      154.20      8.22 o 
  -4  25   6        0.01       -1.25      1.62 o 
  -3  25   6       83.79       80.40      4.56 o 
  -2  25   6        0.10        0.18      1.48 o 
  -1  25   6      139.15      156.27      8.37 o 
  -4  26   6        1.83       -0.52      1.82 o 
  -3  26   6       42.56       50.13      3.89 o 
  -2  26   6        0.33        2.20      1.75 o 
  -1  26   6       26.60       34.97      4.45 o 
  -4  27   6        1.33        1.36      2.38 o 
  -3  27   6       80.94       84.53      4.82 o 
  -2  27   6       11.41       14.98      2.55 o 
  -1  27   6       85.66       94.50      6.96 o 
  -4  28   6       27.61       33.95      3.84 o 
  -3  28   6       46.55       50.36      6.28 o 
  -2  28   6       14.64       14.52      3.47 o 
  -1  28   6      193.83      198.86     10.16 o 
  -3  29   6      139.80      140.47      6.41 o 
  -2  29   6       39.79       36.56      3.49 o 
  -1  29   6        0.49        7.90      3.18 o 
  -3  30   6        6.30       10.42      2.60 o 
  -2  30   6        0.35        2.70      1.89 o 
  -1  30   6       55.31       66.02      6.20 o 
  -3  31   6       61.79       78.08      5.92 o 
  -2  31   6       37.65       43.37      4.25 o 
  -1  31   6       12.14       14.41      3.80 o 
  -2  32   6        0.36        0.86      2.61 o 
  -1  32   6        1.70        8.02      3.40 o 
  -5   0   7      430.14      434.49     12.34 o 
  -3   0   7      195.97      209.32      6.93 o 
  -1   0   7        8.89       27.25      3.80 o 
   1   0   7       74.92       61.32      5.13 o 
   3   0   7       92.87       96.89      7.35 o 
  -6   1   7        1.61       -1.28      1.35 o 
  -5   1   7      261.81      284.79      6.55 o 
  -4   1   7        3.96        2.90      1.27 o 
  -3   1   7       54.50       54.07      2.45 o 
  -2   1   7       14.47       14.11      1.42 o 
  -1   1   7      369.24      315.57      9.18 o 
   0   1   7        1.22        2.18      1.53 o 
   1   1   7        2.35        7.51      1.87 o 
   2   1   7       71.06       64.29      3.97 o 
   3   1   7      118.56      130.99      6.14 o 
  -6   2   7        8.98        6.99      1.77 o 
  -5   2   7      185.30      174.94      4.85 o 
  -4   2   7       55.68       53.79      2.62 o 
  -3   2   7       71.33       71.40      2.72 o 
  -2   2   7       10.82        6.17      1.14 o 
  -1   2   7      318.36      285.55     11.67 o 
   0   2   7      109.56       99.80      7.32 o 
   1   2   7      211.09      178.26      6.54 o 
   2   2   7       29.54       34.03      3.22 o 
   3   2   7       69.67       67.21      4.38 o 
  -6   3   7        6.15        5.60      1.68 o 
  -5   3   7      120.32      132.03      4.18 o 
  -4   3   7       24.05       25.14      1.95 o 
  -3   3   7        6.31        5.33      1.26 o 
  -2   3   7      168.66      183.79      4.29 o 
  -1   3   7       18.31       25.32      2.61 o 
   0   3   7       25.71       32.35      2.82 o 
   1   3   7        8.49       16.84      2.28 o 
   2   3   7      144.22      143.59      6.09 o 
   3   3   7       22.23       26.06      3.15 o 
  -6   4   7        2.07        1.00      1.45 o 
  -5   4   7       64.83       68.06      3.09 o 
  -4   4   7       11.72       15.26      1.67 o 
  -3   4   7       91.13       84.35      2.91 o 
  -2   4   7       78.15       65.92      4.27 o 
  -1   4   7       73.48       69.03      5.13 o 
   0   4   7      132.26      115.02      4.92 o 
   1   4   7      245.13      224.18      7.56 o 
   2   4   7        8.68       27.20      4.93 o 
   3   4   7        4.30        4.44      1.90 o 
  -6   5   7        1.76        1.38      1.51 o 
  -5   5   7       25.77       27.54      2.23 o 
  -4   5   7       66.18       61.76      2.75 o 
  -3   5   7        0.13       -0.30      0.95 o 
  -2   5   7      543.57      478.29      9.58 o 
  -1   5   7       42.23       36.72      2.93 o 
   0   5   7        3.25        6.58      1.70 o 
   1   5   7       26.97       26.48      2.66 o 
   2   5   7      651.60      590.03     50.99 o 
   3   5   7        9.07       13.66      2.56 o 
  -6   6   7       49.45       46.40      2.90 o 
  -5   6   7        8.17        7.23      1.62 o 
  -4   6   7      127.55      131.90      3.92 o 
  -3   6   7       96.82       84.79      2.91 o 
  -2   6   7       49.66       46.58      3.47 o 
  -1   6   7        0.01        1.00      2.49 o 
   0   6   7       77.13       69.62      3.71 o 
   1   6   7       23.35       19.70      2.42 o 
   2   6   7       36.32       53.08     11.38 o 
   3   6   7       30.60       40.00      3.69 o 
  -6   7   7       39.55       51.34      2.98 o 
  -5   7   7        0.00       -1.65      1.15 o 
  -4   7   7      135.88      126.45      3.85 o 
  -3   7   7      153.06      144.22      3.91 o 
  -2   7   7      236.88      223.92      8.80 o 
  -1   7   7       10.50       11.20      1.99 o 
   0   7   7        0.34        4.12      1.49 o 
   1   7   7       17.03       21.32      2.54 o 
   2   7   7      134.19      135.82      8.42 o 
   3   7   7      236.25      231.38      8.53 o 
  -6   8   7      265.97      262.61      6.57 o 
  -5   8   7        5.35        2.97      1.76 o 
  -4   8   7      284.30      274.78      6.13 o 
  -3   8   7      216.39      190.06      4.59 o 
  -2   8   7       43.93       45.28      2.11 o 
  -1   8   7       22.48       23.12      2.42 o 
   0   8   7      235.72      207.30      7.01 o 
   1   8   7       21.90       26.26      2.72 o 
   2   8   7       68.16       67.14      8.18 o 
   3   8   7       53.45       59.99      4.26 o 
  -6   9   7        4.73       11.30      1.92 o 
  -5   9   7       16.13       15.67      1.90 o 
  -4   9   7       99.15       94.37      3.36 o 
  -3   9   7        1.56        2.58      1.08 o 
  -2   9   7        0.15        0.05      0.99 o 
  -1   9   7       30.65       32.37      2.65 o 
   0   9   7      128.68      145.34      7.33 o 
   1   9   7       18.48       19.51      2.40 o 
   2   9   7      137.37      133.25      5.77 o 
  -6  10   7      114.79      104.64      4.01 o 
  -5  10   7        7.46        6.91      1.56 o 
  -4  10   7      357.47      336.61      7.04 o 
  -3  10   7        3.56        7.68      1.29 o 
  -2  10   7        6.20        8.99      1.25 o 
  -1  10   7        5.77        7.68      1.77 o 
   0  10   7      150.65      133.17      5.30 o 
   1  10   7        0.77        1.41      1.44 o 
   2  10   7      180.05      181.15      6.96 o 
  -6  11   7       24.53       29.33      2.90 o 
  -5  11   7        0.82        0.73      1.26 o 
  -4  11   7        1.59        3.89      1.30 o 
  -3  11   7      191.33      174.33      4.37 o 
  -2  11   7        0.29        2.51      1.01 o 
  -1  11   7       66.27       63.26      3.56 o 
   0  11   7        0.03       -0.37      1.14 o 
   1  11   7        3.25        4.53      1.92 o 
   2  11   7       64.31       57.47      5.56 o 
  -6  12   7       51.69       43.47      2.91 o 
  -5  12   7       20.60       18.15      1.98 o 
  -4  12   7       54.67       51.46      3.26 o 
  -3  12   7       37.00       39.15      2.13 o 
  -2  12   7      102.90      100.00      3.06 o 
  -1  12   7       57.60       55.93      3.44 o 
   0  12   7       21.75       25.73      2.59 o 
   1  12   7       33.58       38.03      3.09 o 
   2  12   7       55.42       65.65      6.24 o 
  -6  13   7       59.19       68.85      5.37 o 
  -5  13   7        0.55        3.59      1.71 o 
  -4  13   7       17.18       16.12      1.71 o 
  -3  13   7      115.20      106.11      3.29 o 
  -2  13   7      122.80      124.61      3.50 o 
  -1  13   7      697.64      707.60     42.84 o 
   0  13   7        9.81       10.34      1.91 o 
   1  13   7       59.56       52.32      3.47 o 
   2  13   7      134.00      134.97     14.90 o 
  -5  14   7      198.55      205.69      6.38 o 
  -4  14   7       57.19       53.79      3.14 o 
  -3  14   7       34.21       35.53      2.50 o 
  -2  14   7       16.94       15.45      1.80 o 
  -1  14   7       56.54       69.72      5.61 o 
   0  14   7        0.49       -0.20      1.80 o 
   1  14   7       77.65       82.03      6.37 o 
   2  14   7       25.82       33.61      4.89 o 
  -5  15   7       38.00       44.15      3.13 o 
  -4  15   7       11.87        7.58      1.77 o 
  -3  15   7      188.94      178.81      5.30 o 
  -2  15   7       17.94       21.61      1.91 o 
  -1  15   7       13.78        7.96      2.78 o 
   0  15   7       12.52        7.99      2.94 o 
   1  15   7        0.39       -0.97      1.76 o 
   2  15   7       75.50       79.47      6.54 o 
  -5  16   7      150.52      142.46      9.77 o 
  -4  16   7      104.38       91.39      3.91 o 
  -3  16   7       46.45       58.78      3.17 o 
  -2  16   7      102.60       89.92      4.25 o 
  -1  16   7       35.63       36.57      4.48 o 
   0  16   7        3.18        2.24      2.41 o 
   1  16   7       87.61       90.57      6.73 o 
   2  16   7        3.93       10.88      3.47 o 
  -5  17   7       22.71       26.56      2.73 o 
  -4  17   7       12.44       19.84      2.57 o 
  -3  17   7      120.16      127.47      4.39 o 
  -2  17   7        1.29        4.50      1.62 o 
  -1  17   7       38.98       39.38      4.62 o 
   0  17   7        7.19        2.75      2.36 o 
   1  17   7       12.54       10.98      3.18 o 
   2  17   7        1.10        2.28      2.52 o 
  -5  18   7       63.39       56.66      3.58 o 
  -4  18   7       15.49       18.91      3.07 o 
  -3  18   7        8.17       14.03      1.89 o 
  -2  18   7      218.77      198.97     12.46 o 
  -1  18   7        4.28        9.73      3.00 o 
   0  18   7        7.41        7.96      2.94 o 
   1  18   7       65.03       56.10      5.68 o 
   2  18   7       48.33       54.21      5.91 o 
  -5  19   7       43.06       59.29      3.68 o 
  -4  19   7        5.71        5.82      1.71 o 
  -3  19   7       15.08       14.57      1.90 o 
  -2  19   7       13.48       16.62      2.51 o 
  -1  19   7      333.96      333.66     14.17 o 
   0  19   7      245.20      208.82     10.66 o 
   1  19   7       90.73      101.67      7.15 o 
   2  19   7       20.57       26.94      4.53 o 
  -5  20   7       74.91       86.33      4.19 o 
  -4  20   7       33.72       46.61      3.12 o 
  -3  20   7        0.91        1.07      1.33 o 
  -2  20   7        4.52        4.69      1.99 o 
  -1  20   7      555.93      594.62     21.87 o 
   0  20   7      409.77      415.69     16.92 o 
   1  20   7      130.14      123.56      7.94 o 
  -5  21   7        0.57        1.86      1.65 o 
  -4  21   7       95.55      108.26      4.41 o 
  -3  21   7       25.79       25.15      2.38 o 
  -2  21   7      190.00      186.22      6.86 o 
  -1  21   7        0.01        7.81      3.09 o 
   0  21   7        1.03        5.28      2.75 o 
   1  21   7       25.65       41.40      4.93 o 
  -4  22   7       17.69       18.62      2.36 o 
  -3  22   7        0.30        2.76      1.57 o 
  -2  22   7        3.63       11.65      2.47 o 
  -1  22   7      224.66      219.79     10.91 o 
   0  22   7       63.94       58.42      5.58 o 
   1  22   7      117.28      112.14      7.69 o 
  -4  23   7       21.13       22.29      2.50 o 
  -3  23   7       37.66       38.87      2.90 o 
  -2  23   7      429.33      427.37     11.90 o 
  -1  23   7        1.13        2.02      2.57 o 
   0  23   7       65.48       74.04      6.12 o 
   1  23   7       13.42       13.06      3.55 o 
  -4  24   7       88.83       87.87      5.16 o 
  -3  24   7        5.67        1.90      1.61 o 
  -2  24   7        7.83       15.51      4.75 o 
  -1  24   7       10.89       17.96      3.73 o 
  -4  25   7        3.17        7.04      3.39 o 
  -3  25   7       12.90       13.02      2.66 o 
  -2  25   7      215.25      207.61     10.40 o 
  -3  26   7       65.46       72.26      4.63 o 
  -2  26   7       17.63       21.33      4.02 o 
  -3  27   7       43.81       55.96      4.31 o 
  -2  27   7      113.15      101.01      7.37 o 
  -3  28   7       32.08       31.92      3.61 o 
  -2  28   7        1.81        3.60      3.01 o 
  -2  29   7       23.62       24.86      4.49 o 
  -6   0   8        3.19        4.34      2.38 o 
  -4   0   8      186.56      204.39      7.36 o 
  -2   0   8       32.96       61.60      5.70 o 
   0   0   8      142.77      135.54      8.24 o 
   2   0   8        0.73        1.36      2.51 o 
  -6   1   8       14.66       12.55      2.08 o 
  -5   1   8       25.81       28.94      2.36 o 
  -4   1   8       90.51       97.07      3.46 o 
  -3   1   8        2.87        3.09      1.20 o 
  -2   1   8      635.17      606.66     15.84 o 
  -1   1   8        1.23        2.08      1.74 o 
   0   1   8       22.93       19.02      2.53 o 
   1   1   8       25.74       21.95      2.79 o 
   2   1   8       35.69       35.51      3.56 o 
  -6   2   8       19.84       25.28      2.48 o 
  -5   2   8       18.44       20.94      2.15 o 
  -4   2   8      108.61      123.49      3.92 o 
  -3   2   8       74.21       66.58      2.69 o 
  -2   2   8        4.73        6.48      2.01 o 
  -1   2   8      128.60      114.26      7.74 o 
   0   2   8       33.94       36.31      3.25 o 
   1   2   8       22.10       24.46      2.86 o 
   2   2   8       20.91       25.89      3.22 o 
  -6   3   8        3.79        3.50      1.77 o 
  -5   3   8        3.51        7.50      1.70 o 
  -4   3   8      131.25      126.61      3.98 o 
  -3   3   8       59.62       64.64      2.66 o 
  -2   3   8       41.15       53.48      3.86 o 
  -1   3   8        0.18        1.79      1.61 o 
   0   3   8       22.07       16.64      2.77 o 
   1   3   8       25.16       28.80      2.97 o 
   2   3   8       10.38       13.69      2.63 o 
  -6   4   8       21.97       23.10      2.43 o 
  -5   4   8      190.00      190.54      5.26 o 
  -4   4   8       26.30       32.13      2.23 o 
  -3   4   8      104.39      105.98      5.84 o 
  -2   4   8        6.77        6.49      2.12 o 
  -1   4   8        0.44        3.67      1.81 o 
   0   4   8       58.14       55.31      3.78 o 
   1   4   8      100.11       90.35      5.67 o 
   2   4   8       30.42       36.77      4.50 o 
  -5   5   8        1.79       11.47      1.79 o 
  -4   5   8       49.92       51.50      2.70 o 
  -3   5   8      183.21      188.50      4.72 o 
  -2   5   8       17.25       20.55      2.72 o 
  -1   5   8      271.40      226.85     13.87 o 
   0   5   8       35.12       38.57      3.24 o 
   1   5   8        1.47        7.70      1.94 o 
   2   5   8       75.90       78.74      6.71 o 
  -5   6   8      301.53      301.74      7.00 o 
  -4   6   8       58.75       65.70      2.89 o 
  -3   6   8       35.18       47.73      2.42 o 
  -2   6   8       54.57       55.63      3.78 o 
  -1   6   8      160.39      174.09      6.62 o 
   0   6   8        1.72        4.08      1.72 o 
   1   6   8      162.62      148.17      6.20 o 
   2   6   8       31.98       45.37      5.36 o 
  -5   7   8       21.37       32.51      2.41 o 
  -4   7   8       48.07       48.04      2.61 o 
  -3   7   8      301.83      295.40      7.29 o 
  -2   7   8       61.72       66.55      4.08 o 
  -1   7   8      526.65      461.65     25.66 o 
   0   7   8        0.06        0.32      1.45 o 
   1   7   8       29.36       31.15      4.52 o 
   2   7   8       21.24       27.12      3.19 o 
  -5   8   8      125.14      129.65      4.29 o 
  -4   8   8       20.98       27.37      2.14 o 
  -3   8   8       94.69      103.84      3.93 o 
  -2   8   8       56.42       47.62      3.59 o 
  -1   8   8      170.46      218.64     10.31 o 
   0   8   8       16.23       13.98      3.04 o 
   1   8   8      183.47      175.69      6.91 o 
   2   8   8       29.47       30.49      3.33 o 
  -5   9   8       14.41       19.93      2.12 o 
  -4   9   8       50.21       46.70      2.58 o 
  -3   9   8      113.49      124.25      4.27 o 
  -2   9   8       18.42       21.79      2.68 o 
  -1   9   8      345.78      313.73     13.85 o 
   0   9   8      164.25      145.35      6.02 o 
   1   9   8      166.59      146.80      6.28 o 
  -5  10   8       75.44       77.45      3.38 o 
  -4  10   8        0.31        1.23      1.22 o 
  -3  10   8        7.73        7.86      1.38 o 
  -2  10   8        4.84        8.39      2.13 o 
  -1  10   8       85.64      103.93      4.90 o 
   0  10   8       12.53       18.67      2.53 o 
   1  10   8      246.12      232.42      8.22 o 
  -5  11   8        1.13        2.39      1.50 o 
  -4  11   8       12.36       13.90      1.92 o 
  -3  11   8        8.78       12.61      1.60 o 
  -2  11   8        0.39        0.85      2.99 o 
  -1  11   8      120.84      117.70      5.57 o 
   0  11   8        0.43        1.62      1.57 o 
   1  11   8        9.90       12.26      2.31 o 
  -5  12   8        9.71        9.89      2.08 o 
  -4  12   8        2.55        3.78      1.37 o 
  -3  12   8       35.41       26.36      1.97 o 
  -2  12   8        0.01        0.39      1.61 o 
  -1  12   8       27.86       34.36      3.56 o 
   0  12   8       30.57       26.12      2.88 o 
   1  12   8       36.91       36.71      3.33 o 
  -5  13   8        6.47        4.62      1.84 o 
  -4  13   8       49.12       45.54      3.02 o 
  -3  13   8       17.08       16.21      1.95 o 
  -2  13   8        0.07        2.41      2.72 o 
  -1  13   8       25.38       24.30      6.01 o 
   0  13   8        1.03        3.82      2.66 o 
   1  13   8        1.33        3.01      2.72 o 
  -5  14   8        4.46        7.71      2.01 o 
  -4  14   8       65.67       64.90      3.46 o 
  -3  14   8        1.64        2.22      1.35 o 
  -2  14   8       24.95       23.91      4.43 o 
  -1  14   8       78.36      101.25      7.32 o 
   0  14   8       36.19       42.43      5.20 o 
   1  14   8        0.36        2.31      2.65 o 
  -5  15   8        3.75        6.50      2.00 o 
  -4  15   8        7.33        8.41      2.58 o 
  -3  15   8       16.09       20.64      2.17 o 
  -2  15   8      101.09      110.13      7.88 o 
  -1  15   8       29.60       30.87      4.72 o 
   0  15   8       18.16       20.36      4.04 o 
   1  15   8        2.24        2.42      2.66 o 
  -5  16   8       31.05       41.02      3.22 o 
  -4  16   8      124.03      131.65      4.91 o 
  -3  16   8        0.34        2.01      1.38 o 
  -2  16   8        5.79        8.58      3.29 o 
  -1  16   8       69.62       73.25      6.24 o 
   0  16   8       92.10       84.13      6.72 o 
   1  16   8       37.73       40.66      5.33 o 
  -4  17   8       46.08       54.01      3.35 o 
  -3  17   8        8.55        7.45      2.17 o 
  -2  17   8      182.68      180.03     10.09 o 
  -1  17   8        3.65        5.86      2.91 o 
   0  17   8        2.42        2.66      2.45 o 
   1  17   8        2.99        6.34      3.08 o 
  -4  18   8       18.53       26.60      2.60 o 
  -3  18   8       19.86       16.62      2.56 o 
  -2  18   8        2.45        6.83      3.18 o 
  -1  18   8        3.08        3.28      2.79 o 
   0  18   8       54.14       53.18      5.87 o 
  -4  19   8       33.63       35.73      2.97 o 
  -3  19   8        1.65        2.23      1.77 o 
  -2  19   8       74.96       76.94      6.73 o 
  -1  19   8       12.67       11.72      3.69 o 
   0  19   8       20.49       25.06      4.41 o 
  -4  20   8       76.70       82.86      4.07 o 
  -3  20   8        7.58        4.73      2.06 o 
  -2  20   8       30.10       55.96      6.10 o 
  -1  20   8        2.77        2.68      2.66 o 
   0  20   8       14.71       26.31      4.58 o 
  -4  21   8        0.23        3.82      1.76 o 
  -3  21   8       17.07       25.13      4.59 o 
  -2  21   8      202.62      184.78     10.53 o 
  -1  21   8        1.06       -0.20      2.36 o 
   0  21   8       20.43       16.12      3.95 o 
  -3  22   8      143.68      137.81     26.81 o 
  -2  22   8        0.03        8.97      3.43 o 
  -1  22   8        0.68       -1.47      2.44 o 
  -3  23   8      142.61      179.30      7.25 o 
  -2  23   8      130.30      143.70      9.21 o 
  -1  23   8        3.61        5.07      3.11 o 
  -2  24   8       37.81       30.47      4.88 o 
  -1  24   8       43.24       47.43      5.70 o 
  -5   0   9      247.73      266.59      9.36 o 
  -3   0   9        0.29        0.14      2.56 o 
  -1   0   9       48.04       87.00      6.96 o 
  -5   1   9        1.44        9.41      1.76 o 
  -4   1   9       19.42       28.50      2.27 o 
  -3   1   9       88.96       83.62      4.75 o 
  -2   1   9        5.97        4.52      2.11 o 
  -1   1   9      108.61       94.17      6.03 o 
   0   1   9        0.12        2.21      1.80 o 
  -5   2   9       84.60       84.85      3.60 o 
  -4   2   9        1.18        2.05      1.32 o 
  -3   2   9       10.20       13.33      2.55 o 
  -2   2   9        7.78        9.71      2.40 o 
  -1   2   9      191.13      193.35      7.51 o 
   0   2   9        4.19        3.90      1.89 o 
  -5   3   9       85.07       96.80      3.83 o 
  -4   3   9        6.14        9.43      1.67 o 
  -3   3   9       88.22       90.88      4.94 o 
  -2   3   9        1.08        2.95      1.93 o 
  -1   3   9        0.80        3.85      1.90 o 
   0   3   9        5.74        6.31      2.04 o 
  -5   4   9       24.08       27.66      2.42 o 
  -4   4   9      149.24      147.28      4.63 o 
  -3   4   9        2.63        2.58      1.92 o 
  -2   4   9       17.02       16.76      2.67 o 
  -1   4   9       94.98       90.88      4.94 o 
   0   4   9        0.21        1.23      2.23 o 
  -5   5   9        8.67        7.94      1.83 o 
  -4   5   9        1.41        6.66      1.54 o 
  -3   5   9       13.04       12.13      2.46 o 
  -2   5   9       42.41       39.80      3.64 o 
  -1   5   9        7.89       11.98      2.43 o 
   0   5   9       25.46       23.49      3.05 o 
  -5   6   9       37.45       41.01      2.79 o 
  -4   6   9      115.36      128.82      4.16 o 
  -3   6   9        4.48        7.74      2.35 o 
  -2   6   9       18.48       16.78      2.71 o 
  -1   6   9        3.26        7.54      2.19 o 
   0   6   9        7.73       15.87      2.74 o 
  -5   7   9       21.02       26.20      2.42 o 
  -4   7   9       23.96       26.95      2.20 o 
  -3   7   9      156.85      173.26     10.18 o 
  -2   7   9       38.68       46.02      3.87 o 
  -1   7   9        0.26       -0.42      1.55 o 
   0   7   9       60.48       60.28      4.25 o 
  -5   8   9        5.06        9.58      1.87 o 
  -4   8   9       14.61       17.04      1.95 o 
  -3   8   9       13.52       27.95      3.23 o 
  -2   8   9       56.03       50.51      4.04 o 
  -1   8   9        7.92        5.33      2.07 o 
   0   8   9       55.46       64.31      4.30 o 
  -4   9   9        6.72        5.89      1.57 o 
  -3   9   9       13.45        8.47      2.38 o 
  -2   9   9      114.80      122.44      5.77 o 
  -1   9   9       23.05       28.29      3.23 o 
   0   9   9       14.98       17.56      2.75 o 
  -4  10   9       30.59       35.04      2.44 o 
  -3  10   9        6.89        9.28      2.43 o 
  -2  10   9       14.57       10.30      2.37 o 
  -1  10   9        4.68        7.53      3.67 o 
   0  10   9        0.15        1.22      1.66 o 
  -4  11   9       29.91       30.66      2.31 o 
  -3  11   9       44.21       52.75      5.84 o 
  -2  11   9      174.63      183.17      9.16 o 
  -1  11   9        2.10        0.69      2.05 o 
   0  11   9       35.58       35.29      3.47 o 
  -4  12   9       38.99       40.05      3.01 o 
  -3  12   9       77.65       66.43      6.44 o 
  -2  12   9       25.08       21.01      4.34 o 
  -1  12   9       71.90       83.98      7.15 o 
   0  12   9       17.38       19.70      4.34 o 
  -4  13   9       35.95       34.92      2.83 o 
  -3  13   9       12.60       14.61      4.14 o 
  -2  13   9        1.70        0.15      2.71 o 
  -1  13   9       99.36       90.08      7.30 o 
   0  13   9        1.78        6.39      3.14 o 
  -4  14   9       22.76       25.04      3.20 o 
  -3  14   9       14.38       12.82      3.80 o 
  -2  14   9       12.11       15.60      4.13 o 
  -1  14   9       44.21       57.09      6.33 o 
  -4  15   9        0.76        2.11      1.70 o 
  -3  15   9        9.88       12.16      3.91 o 
  -2  15   9        3.79        3.75      2.97 o 
  -1  15   9      141.93      143.35      9.56 o 
  -3  16   9       10.85       15.34      4.30 o 
  -2  16   9       43.42       54.50      6.28 o 
  -1  16   9        0.63        3.96      3.05 o 
  -3  17   9       59.34       70.44      7.38 o 
  -2  17   9       17.11       31.40      5.24 o 
  -1  17   9       15.83       16.89      4.29 o 
  -3  18   9       42.26       45.10      6.24 o 
  -2  18   9        4.93        6.66      3.41 o 
  -2   0  10       81.73       79.70      7.00 o 
  -3   1  10        0.32       -1.96      2.10 o 
  -2   1  10       37.35       42.87      4.06 o 
  -3   2  10       22.02       33.81      3.91 o 
  -2   2  10       19.49       15.22      2.92 o 
  -3   3  10      103.53      102.04      6.44 o 
  -2   3  10      151.39      164.70      7.22 o 
  -3   4  10       21.53       38.29      4.28 o 
  -2   4  10       11.30        9.68      2.53 o 
  -3   5  10       11.70       11.15      2.87 o 
  -2   5  10      172.29      163.09      7.14 o 
  -3   6  10       21.90       31.80      3.78 o 
  -2   6  10        7.18        9.58      2.64 o 
  -2   7  10       44.82       49.26      5.29 o 
                                                 
